# Supplementary material for: NICOTIANAMINE SYNTHASE activity affects nucleolar iron accumulation and impacts rDNA silencing and RNA methylation in Arabidopsis
Source: J Exp Bot. 2023 May 14;74(15):4384–400. doi: 10.1093/jxb/erad180 (PMC10433931; doi:10.1093/jxb/erad180)
Supplement: erad180_suppl_Supplementary_Table_S1 [file erad180_suppl_supplementary_table_s1.xlsx]

## Sheet: Table S1
Table S1. List of primers used in this work
Oligo	Sequence	Target	For
o108	GACAGACTTGTCCAAAACGCCCACC	3'ETS	PCR / RT-PCR
o109	CTGGTCGAGGAATCCTGGACGATT
o145	CAAGCAAGCCCATTCTCCTC	Promotor/5'ETS -220/+250	FISH
o146	CAACTAGACCATGAAAATC
o112	GGATATGATGYAATGTTTTGTGA	Promotor/5'ETS -315/+243	Bisulfite
o113	CCCATTCTCCTCRACRATTCARC
o124	TGGATAGTGAGAATAATAAGTGAAGAG	3'ETS
o125	TCATCCATCATTTAATACTAATTCT
o172	TTTACCAGAAAATAGGATTTAGTATCCTTATG	Promotor -145/-63	RT-qPCR (ChIP)
o173	CGGTGCCAAGAAAAAAGAAATACTT
o174	TTGGAACGATTGATGATTTTGAGT	5'ETS
o175	GCCTACGAACACTAGCTATCCGATC
o176	TGTTCACCCACCAATAGGGAA	25S
o177	TCAGTAGGGTAAAACTAACCTGTCTCAC
o178	GAATTCCCAACTTTACACGAGCTC	3'ETS
o179	AAGTAATAACATTTAACCTCGAGAGACGAG
o180	GTCAAACACTTGGTGATATGAACACA	IGS
o181	GCATGGGTTTGTCATATTGAACGT
o137	CGCTCGCAAAGGTGGAT	3'ETS
o138	ACCTTCGTGAGTGTAACCC
o987	GCCATCCAAGCTGTTCTCTC	Actin
o988	CCCTCGTAGATTGGCACAGT
o989	TAGGGTTCTTAGTTGATCTTGTATTGAGCTC	Solo LTR
o990	TTTGCTCTCAAACTCTCAATTGAAGTTT
o1257	CGTAGTTGAACCTTGGGATG	18S	RT-qPCR (copy number)
o1258	CACGACCCGGCCAATTA
o1259	TTCGCGTATCGGCATGA	ITS1b
o1261	TTCGTTTGCATGTTCCTTGAC
o1262	ATACCTGTCCAAAACAGAACG	ITS1a
o1263	CGATACGCGAAACCACG
o1264	GCATCAGGTCTCCAAGGTG	25S
o1265	AGCCCTCAGAGCCAATC
o1266	TAGCGAAATGCGATACTTGG	5.8S
o1267	CGTTCAAAGACTCGATGGTT
5ef1a	CTAAGGATGGTCAGACCCG	eIF1a	nas124 and nas234 Genotyping RT-PCR and/or PCR
3ef1a	CTTCAGGTATGAAGACACC
508	CCTCATAGTGTCGATATGGCTTGCC	NAS1
509	ATCCACGAGTACCATTAACCCCGG
1511	GTGCTTACCCACGGATACAA
510	GACATGGCTTGCGAAAA	NAS2
511	CTTCTCCATACCACGATTGT
1509	GATGCCACTTACTTCCATCGT
1510	GTATTGGTCTAACCCCTCCTTAG
614	TCTTCGATCTTGACCTCTTAC	NAS3
615	ACATTCCCAATTGAAACAACTGG
515	CAAGAACACAGCATTTTTCTAGG	NAS4
616	TCGACCCATCAGCGAATATGG
1513	GGTAAGTTGTTCTTCATTAGCACC
LBa1	TGGTTCACGTAGTGGGCCATCG	SALK_T-DNA
o8409	ATATTGACCATCATACTCATTGC	GABI_T-DNA
Fib2_KpnI	GGTACCATGAGACCTCCTC	Fib2-GAR	Cloning
Fib2_BamH1	GCGGATCCTCCTCCACGAGGTGGTCC
tis	CCTCGTGCCGATATCCGATACCATCCC	TIS	Primer extention
p	CCGATCACCACTCATACCGCCGAAC	P site
U3	CTGTCAGACCGCCGTGCGA	U3 snoRNA
p5	GGATGGTGAGGGACGACGATTTGTG	pre-rRNA	Northern blot
p23	GTTCCAACTAATCTACCGAAGTAC
p43	CACTTTTCGTGCCGGGGTTTTGTG
p18S	GTCCCTTCCATAAGTCGGGGTTTGTTGCACG
p25S	CCGATTTTCAAGCTGGGCTCTTCCCGGTTCG
mir159	TAGAGCTCCCTTCAATCCAAA	mir159
siRNA45S	AATAGCCCTTTTCCCTCTTGGCACCAACAGACATTG	siRNA 45S
siR759	GAAGTCTCGGACCTGGTCGACAA	siR759
o95	CTCGACGATTCCAAGTCCAG	For amplification of IGS probe sequence
o98	CTCTTTTGTTTCTTTTTGAACAAGTC
