# Supplementary material for: NICOTIANAMINE SYNTHASE activity affects nucleolar iron accumulation and impacts rDNA silencing and RNA methylation in Arabidopsis
Source: J Exp Bot. 2023 May 14;74(15):4384–400. doi: 10.1093/jxb/erad180 (PMC10433931; doi:10.1093/jxb/erad180)
Supplement: erad180_suppl_Supplementary_Table_S2 [file erad180_suppl_supplementary_table_s2.xlsx]

## Sheet: Table S2
Table S2. A) List of Arabidopsis thaliana WT and nas124 genes analyzed by RNAseq and B) deregulated genes in nas124 with FDR inferior to 5% and with fold-change values ≥ 2 (up regulated) or with fold change values ≤ 0.5 (down regulated).

## Sheet: A
gene_id	Col0_1	Col0_2	Col0_3	nas124_1	nas124_2	nas124_3	log2FC_nasvsCol	pvalue_nasvsCol	DESeq_nasvsCol	DEG	log2FC_nasvsCol_2	pvalue_nasvsCol_2	DESeq_nasvsCol_2	DEG_2	annot
AT1G01010	14.1176688498606	12.1981212599596	13.7858934535008	16.6230143606626	14.1233394443525	21.5032563941198	0.321310749715735	0.99991532659183	FALSE	NoDEG	0.439447607168917	0.575413931953995	FALSE	NoDEG	NAC domain containing protein 1
AT1G01020	11.1811937290896	11.364061686629	10.7097023523064	14.1903781127608	11.2344745580077	12.2273418711661	0.0936871748034871	0.99991532659183	FALSE	NoDEG	0.225548153163569	0.927108088175552	FALSE	NoDEG	Arv1-like protein
AT1G01030	7.22824645112864	10.0087148799668	4.89911916116142	12.9740599888099	16.450480602797	11.6370564015236	0.810288908667867	0.302744792667168	FALSE	NoDEG	0.976023223622563	NA	NA	NoDEG	AP2/B3-like transcriptional factor family protein
AT1G01040	42.3530065495819	36.5943637798787	44.5478044654446	41.5575359016566	49.6724267957626	42.6692068055867	0.0565654148088245	0.99991532659183	FALSE	NoDEG	-0.0738473658162875	0.971462863746403	FALSE	NoDEG	dicer-like 1
AT1G01050	43.3694787067718	38.8880276065378	43.5224074317131	47.0309674594358	36.1108110793104	45.0303486841567	-0.0468456453793054	0.99991532659183	FALSE	NoDEG	0.0483823032130523	0.985036394361645	FALSE	NoDEG	pyrophosphorylase 1
AT1G01060	72.2824645112864	88.3060573263741	72.8031893949337	51.8962399552395	55.4501565684522	51.1018563719082	-0.631560048414116	0.0124511120736526	TRUE	NoDEG	-0.527031035529114	0.0334142852161449	TRUE	NoDEG	Homeodomain-like superfamily protein
AT1G01070	3.95294727796098	1.9808914866601	4.5573201499176	2.63535593522701	2.6481261458161	2.44546837423323	-0.495981429378773	0.99991532659183	FALSE	NoDEG	-0.781025060125902	NA	NA	NoDEG	nodulin MtN21 /EamA-like transporter family protein
AT1G01080	21.0070912485926	24.6047574132518	19.9382756558895	25.3399609156443	25.0368290149886	24.8763162206484	0.124901883136548	0.99991532659183	FALSE	NoDEG	0.260968978983785	0.81649751847813	FALSE	NoDEG	RNA-binding (RRM/RBD/RNP motifs) family protein
AT1G01090	126.833136947148	140.8518104462	119.743586939085	167.649181417903	158.16535252738	126.827049477475	0.145352468672373	0.99991532659183	FALSE	NoDEG	0.210000245294687	0.740745926059568	FALSE	NoDEG	pyruvate dehydrogenase E1 alpha
AT1G01100	128.301374507533	131.364382799565	134.896676437561	134.605872383902	144.603736810928	131.465006738952	-0.0111675484934644	0.99991532659183	FALSE	NoDEG	-0.0177757036090742	0.996199473333691	FALSE	NoDEG	60S acidic ribosomal protein family
AT1G01110	3.95294727796098	4.17029786665285	4.89911916116142	6.08159061975463	7.46290095639082	5.39689572244575	0.4792657672426	0.962838834082471	FALSE	NoDEG	0.334941604874039	NA	NA	NoDEG	IQ-domain 18
AT1G01120	387.162950538578	409.106220718644	407.310488398886	367.125353745854	532.514094049564	497.020365438988	0.148720767061104	0.99991532659183	FALSE	NoDEG	0.095455398468627	0.954248688014122	FALSE	NoDEG	3-ketoacyl-CoA synthase 1
AT1G01130	1.69412026198327	1.77237659332746	2.05079406746292	1.01359843662577	2.40738740528736	1.85518290459073	-0.0699824150080927	0.99991532659183	FALSE	NoDEG	-0.344637801653854	NA	NA	NoDEG	NA
AT1G01140	588.53737901299	610.114577891312	522.952487203045	453.07850117172	593.100010415963	438.58210394438	-0.286758054969853	0.804488666660968	FALSE	NoDEG	-0.354973067527787	0.112552743124854	FALSE	NoDEG	CBL-interacting protein kinase 9
AT1G01150	0.22588270159777	0	0.11393300374794	0.202719687325154	0.160492493685824	0.0843264956632148	0.301657342229836	NA	NA	NoDEG	-0.393217670456903	NA	NA	NoDEG	Homeodomain-like protein with RING/FYVE/PHD-type zinc finger domain
AT1G01160	13.1011966926707	12.3023787066259	14.0137594609966	16.2175749860123	15.9690031217395	13.4922393061144	0.138763488614742	0.99991532659183	FALSE	NoDEG	0.0842127562709438	0.982132394055698	FALSE	NoDEG	GRF1-interacting factor 2
AT1G01170	20.5553258453971	24.5004999665855	20.0522086596375	18.8529309212393	22.3887028691725	18.467502550244	-0.193243939221077	0.99991532659183	FALSE	NoDEG	-0.154785738645521	0.948168166126731	FALSE	NoDEG	Protein of unknown function (DUF1138)
AT1G01180	11.9717831846818	6.04693190664663	7.40564524361611	8.91966624230679	7.94437843744829	7.50505811402612	-0.134947980953513	0.99991532659183	FALSE	NoDEG	-0.292555190012856	NA	NA	NoDEG	S-adenosyl-L-methionine-dependent methyltransferases superfamily protein
AT1G01190	5.08236078594982	3.64901063332124	4.67125315366554	4.05439374650309	1.84566367738698	3.03575384387573	-0.70096763846461	0.836396190331698	FALSE	NoDEG	-0.526079292876135	NA	NA	NoDEG	cytochrome P450, family 78, subfamily A, polypeptide 8
AT1G01200	1.24235485878774	0.521287233331606	2.2786600749588	1.21631812395093	0.882708715272032	1.34922393061144	-0.277978711826803	0.99991532659183	FALSE	NoDEG	-0.465812245435159	NA	NA	NoDEG	RAB GTPase homolog A3
AT1G01210	4.74353673355317	5.21287233331606	4.89911916116142	4.05439374650309	5.69748352584675	3.45738632219181	-0.228693977060342	0.99991532659183	FALSE	NoDEG	-0.408544800409609	NA	NA	NoDEG	DNA-directed RNA polymerase, subunit M, archaeal
AT1G01220	17.9576747770227	19.3918850799357	20.2800746671333	26.5562790395952	20.5430391917855	21.2502769071301	0.160791780077444	0.99991532659183	FALSE	NoDEG	0.273577157101411	0.815682587214841	FALSE	NoDEG	L-fucokinase/GDP-L-fucose pyrophosphorylase
AT1G01225	2.14588566517881	1.87663403999378	2.96225809744644	1.41903781127608	2.32714115844445	2.19248888724359	-0.249839135671472	0.99991532659183	FALSE	NoDEG	-0.475058525399178	NA	NA	NoDEG	NC domain-containing protein-related
AT1G01230	24.3953317725592	24.3962425199192	24.6095288095551	29.7997940367977	27.1232314329043	25.5509281859541	0.0904679569342771	0.99991532659183	FALSE	NoDEG	0.131309538955483	0.949768467705076	FALSE	NoDEG	ORMDL family protein
AT1G01240	41.4494757431908	35.2390169732166	39.0790202855435	34.8677862199265	39.4009071998698	30.3575384387573	-0.213586037655512	0.99991532659183	FALSE	NoDEG	-0.348154393003969	0.497132849344776	FALSE	NoDEG	NA
AT1G01250	6.66353969713422	4.48307020665181	6.8359802248764	1.82447718592639	4.49378982320307	3.37305982652859	-0.892287843704088	0.479333928725066	FALSE	NoDEG	-1.3257078307518	NA	NA	NA	Integrase-type DNA-binding superfamily protein
AT1G01260	57.1483235042358	81.6335807397295	58.7894299339371	81.2905946173869	105.443568351586	75.8095196012301	0.33355327457825	0.898797905484568	FALSE	NoDEG	0.401942483861465	0.15474590607527	FALSE	NoDEG	basic helix-loop-helix (bHLH) DNA-binding superfamily protein
AT1G01280	0	0	0	0	0	0.0843264956632148	0.902176723116895	NA	NA	NoDEG	1.46661330879797	NA	NA	NA	cytochrome P450, family 703, subfamily A, polypeptide 2
AT1G01290	14.9082583054528	13.7619829599544	13.6719604497528	12.9740599888099	15.0060481596245	11.8057093928501	-0.155542168786671	0.99991532659183	FALSE	NoDEG	-0.247185140451977	0.901367225384226	FALSE	NoDEG	cofactor of nitrate reductase and xanthine dehydrogenase 3
AT1G01300	28.5741617521179	32.4240659132259	33.8381021131382	40.1384980903805	44.4564207509733	36.0917401438559	0.278398653244127	0.871270692930787	FALSE	NoDEG	0.250974581787924	0.768763803662717	FALSE	NoDEG	Eukaryotic aspartyl protease family protein
AT1G01305	0	0	0	0	0	0	NA	NA	NA	NA	NA	NA	NA	NA	NA
AT1G01310	0.564706753994425	0.83405957333057	0.34179901124382	0.608159061975463	0.561723727900384	0.758938460968933	0.0722340126253587	NA	NA	NoDEG	0.579315550662424	NA	NA	NoDEG	CAP (Cysteine-rich secretory proteins, Antigen 5, and Pathogenesis-related 1 protein) superfamily protein
AT1G01320	420.141824971852	491.886633371704	388.85334179172	468.687917095757	429.076681869051	423.234681733675	-0.0550690602141745	0.99991532659183	FALSE	NoDEG	0.102352426776404	0.921736968817471	FALSE	NoDEG	Tetratricopeptide repeat (TPR)-like superfamily protein
AT1G01335	0	0	0	0	0	0	NA	NA	NA	NA	NA	NA	NA	NA	NA
AT1G01340	4.74353673355317	3.4404957399886	4.67125315366554	4.45983312115339	3.69132735477395	5.31256922678253	0.0072031721477573	0.99991532659183	FALSE	NoDEG	0.0419940062349752	NA	NA	NoDEG	cyclic nucleotide gated channel 10
AT1G01350	24.6212144741569	22.4153510332591	24.3816628020592	27.1644381015707	26.481261458161	22.5151743420784	0.0180084562725385	0.99991532659183	FALSE	NoDEG	-0.0281735793323501	0.996199473333691	FALSE	NoDEG	Zinc finger (CCCH-type/C3HC4-type RING finger) family protein
AT1G01355	0	0.104257446666321	0.22786600749588	0.405439374650309	0	0.0843264956632148	0.299300818302526	NA	NA	NoDEG	0.966069148397183	NA	NA	NoDEG	Putative endonuclease or glycosyl hydrolase
AT1G01360	17.7317920754249	14.9088148732839	15.0391564947281	18.2447718592639	17.2529430712261	20.7443179331508	0.174042166607776	0.99991532659183	FALSE	NoDEG	0.228112693699813	0.899738618535482	FALSE	NoDEG	regulatory component of ABA receptor 1
AT1G01370	2.71059241917324	1.9808914866601	2.05079406746292	1.62175749860123	2.40738740528736	2.10816239158037	-0.16931211237837	0.99991532659183	FALSE	NoDEG	-0.354931015310499	NA	NA	NoDEG	Histone superfamily protein
AT1G01380	1.4682375603855	0.104257446666321	1.36719604497528	0.810878749300617	0.40123123421456	0.421632478316074	-0.960244136960233	0.99991532659183	FALSE	NoDEG	-1.3303356840109	NA	NA	NA	Homeodomain-like superfamily protein
AT1G01390	2.2588270159777	0.729802126664249	0.797531026235581	1.21631812395093	0.962954962114944	0.843264956632148	-0.417477380066604	0.99991532659183	FALSE	NoDEG	-0.656295336079436	NA	NA	NoDEG	UDP-Glycosyltransferase superfamily protein
AT1G01400	0	0	0	0	0	0	NA	NA	NA	NA	NA	NA	NA	NA	NA
AT1G01410	0.22588270159777	0	0	0.202719687325154	0	0	-0.979803382697666	NA	NA	NoDEG	-0.572524744321784	NA	NA	NoDEG	pumilio 22
AT1G01420	4.17882997955874	3.64901063332124	3.4179901124382	2.43263624790185	7.30240846270499	2.36114187857001	0.0662311233274372	0.99991532659183	FALSE	NoDEG	-0.699837958609249	NA	NA	NoDEG	UDP-glucosyl transferase 72B3
AT1G01430	44.6118335655596	54.6309020531523	48.1936605853787	41.3548162143315	73.3450696144216	36.8506786048249	-0.0296302030848973	0.99991532659183	FALSE	NoDEG	-0.286858017040461	0.611814577994875	FALSE	NoDEG	TRICHOME BIREFRINGENCE-LIKE 25
AT1G01440	37.3835871144309	45.8732765331813	39.5347523005352	36.8949830931781	45.4996219599311	36.0917401438559	-0.120555019178587	0.99991532659183	FALSE	NoDEG	-0.108095180722784	0.954308941025201	FALSE	NoDEG	Protein of unknown function (DUF3133)
AT1G01450	0	0	0	0	0.080246246842912	0.0843264956632148	1.61755263796287	NA	NA	NA	1.46661330879797	NA	NA	NA	Protein kinase superfamily protein
AT1G01453	0.45176540319554	0.208514893332642	0.68359802248764	0.810878749300617	0.080246246842912	0.421632478316074	-0.208917665886194	NA	NA	NoDEG	0.018832362085085	NA	NA	NoDEG	NA
AT1G01460	1.12941350798885	0.938317019996891	1.02539703373146	0.405439374650309	0.240738740528736	0.590285469642504	-1.38418077312475	0.866689128535534	FALSE	NoDEG	-1.09082859486161	NA	NA	NA	Phosphatidylinositol-4-phosphate 5-kinase, core
AT1G01470	609.205646209186	526.917135451587	606.009646935293	483.689173957818	566.939733945174	604.87395339224	-0.137698553980142	0.99991532659183	FALSE	NoDEG	-0.187611628394191	0.768763803662717	FALSE	NoDEG	Late embryogenesis abundant protein
AT1G01480	4.06588862875986	3.02346595332332	4.89911916116142	2.83807562255216	1.68517118370115	5.48122221810896	-0.300750286841913	0.99991532659183	FALSE	NoDEG	-0.0738536474100937	NA	NA	NoDEG	1-amino-cyclopropane-1-carboxylate synthase 2
AT1G01490	39.7553554812075	34.5092148465523	41.2437473567543	32.4351499720247	41.5675558646284	35.2484751872238	-0.137090132708832	0.99991532659183	FALSE	NoDEG	-0.282837117341442	0.678129823246563	FALSE	NoDEG	Heavy metal transport/detoxification superfamily protein
AT1G01500	11.1811937290896	13.2406957266228	13.1022954310131	12.5686206141596	11.1542283111648	11.9743623841765	-0.147949072495627	0.99991532659183	FALSE	NoDEG	-0.0179141180661759	0.999057959430397	FALSE	NoDEG	Erythronate-4-phosphate dehydrogenase family protein
AT1G01510	47.4353673355317	46.1860488731803	47.8518615741348	48.2472855833867	52.3205529415786	44.6930427015039	-0.0304298083980953	0.99991532659183	FALSE	NoDEG	-0.0734747340550724	0.96952988472297	FALSE	NoDEG	NAD(P)-binding Rossmann-fold superfamily protein
AT1G01520	3.95294727796098	3.75326807998756	5.58271718364906	2.83807562255216	2.0061561710728	2.19248888724359	-1.01392994793289	0.309601188968002	FALSE	NoDEG	-0.981573164267227	NA	NA	NoDEG	Homeodomain-like superfamily protein
AT1G01530	0	0	0.11393300374794	0	0	0	-1.02137662852559	NA	NA	NA	-1.26469058178108	NA	NA	NA	AGAMOUS-like 28
AT1G01540	82.7860101355827	92.6848700863596	77.7023085560951	89.1966624230679	107.690463263188	95.2046136037695	0.136154046596287	0.99991532659183	FALSE	NoDEG	0.170320559014747	0.847172437627793	FALSE	NoDEG	Protein kinase superfamily protein
AT1G01550	242.485080165206	271.799163459099	263.640970672733	234.749397922529	262.645965916851	268.664215183002	-0.0903523830041129	0.99991532659183	FALSE	NoDEG	-0.0354414448454665	0.985390647221288	FALSE	NoDEG	Protein of unknown function (DUF793)
AT1G01560	13.3270793942684	31.17297655323	15.7227545172157	9.12238592963194	9.14807214009197	12.7333008451454	-1.03332033285469	0.134979535714857	FALSE	NoDEG	-0.406135106221956	0.729738879827505	FALSE	NoDEG	MAP kinase 11
AT1G01570	16.2635545150394	11.7810914732943	15.153089498476	14.5958174874111	15.487525640682	15.3474222107051	0.0141873566222512	0.99991532659183	FALSE	NoDEG	-0.0959223879527683	0.975745221697032	FALSE	NoDEG	Protein of unknown function (DUF604)
AT1G01580	17.6188507246261	3.96178297332021	19.1407446296539	18.2447718592639	3.77157360161687	17.3712581066223	-0.100205020681635	0.99991532659183	FALSE	NoDEG	-0.0799011229029067	0.981563628022222	FALSE	NoDEG	ferric reduction oxidase 2
AT1G01590	0.112941350798885	0.104257446666321	0.11393300374794	0.202719687325154	0	0.252979486989644	0.347434770402224	NA	NA	NoDEG	0.99833147205626	NA	NA	NoDEG	ferric reduction oxidase 1
AT1G01600	12.0847245354807	9.8001999866342	21.0776056933689	9.12238592963194	6.25920725374714	12.9019538364719	-0.651517125187461	0.737787695957085	FALSE	NoDEG	-0.583735186027185	0.491204423534835	FALSE	NoDEG	cytochrome P450, family 86, subfamily A, polypeptide 4
AT1G01610	78.607180156024	69.6439743731026	87.38661387467	75.4117236849574	92.2029376225059	84.7481281415309	0.0392587149377952	0.99991532659183	FALSE	NoDEG	-0.0756915311092756	0.96233835439005	FALSE	NoDEG	glycerol-3-phosphate acyltransferase 4
AT1G01620	363.897032274007	427.768303671916	369.256865147074	298.606099429952	562.766929109342	299.106080117423	-0.0730739316715808	0.99991532659183	FALSE	NoDEG	-0.328144525535243	0.126896691295341	FALSE	NoDEG	plasma membrane intrinsic protein 1C
AT1G01630	37.4965284652298	35.7603042065482	39.3068862930393	30.8133924734234	34.1849011550805	34.9954957002342	-0.22981516445544	0.974284118130016	FALSE	NoDEG	-0.243031532989648	0.783195381259362	FALSE	NoDEG	Sec14p-like phosphatidylinositol transfer family protein
AT1G01640	3.61412322556432	3.12772339998964	3.75978912368202	4.8652724958037	2.24689491160154	4.63795726147682	0.0698412623166621	0.99991532659183	FALSE	NoDEG	0.33123339113267	NA	NA	NoDEG	BTB/POZ domain-containing protein
AT1G01650	142.644926058992	175.361025292752	147.543239853582	141.903781127608	155.918457615778	147.992999888942	-0.134929008746007	0.99991532659183	FALSE	NoDEG	-0.031998019509796	0.986901978165251	FALSE	NoDEG	SIGNAL PEPTIDE PEPTIDASE-LIKE 4
AT1G01660	0.112941350798885	0.417029786665285	0.45573201499176	0.405439374650309	0.240738740528736	0.16865299132643	-0.432133933189871	NA	NA	NoDEG	-0.101225516160653	NA	NA	NoDEG	RING/U-box superfamily protein
AT1G01670	0.564706753994425	0.625544679997927	1.36719604497528	1.21631812395093	0.240738740528736	0.843264956632148	-0.288959404718481	0.99991532659183	FALSE	NoDEG	0.0324376224285708	NA	NA	NoDEG	RING/U-box superfamily protein
AT1G01680	1.12941350798885	0.938317019996891	2.16472707121086	0.810878749300617	0.240738740528736	0.505958973979289	-1.60841744629391	0.626537452440433	FALSE	NoDEG	-1.41407829780152	NA	NA	NA	plant U-box 54
AT1G01690	3.16235782236878	2.71069361332435	3.75978912368202	2.02719687325154	2.72837239265901	4.5536307658136	-0.0661170380967502	0.99991532659183	FALSE	NoDEG	-0.0274226469285557	NA	NA	NoDEG	putative recombination initiation defects 3
AT1G01695	0.22588270159777	0.521287233331606	0.45573201499176	0.405439374650309	0.80246246842912	0.252979486989644	0.22851045258273	NA	NA	NoDEG	-0.127914157876748	NA	NA	NoDEG	Phosphatidylinositol N-acetyglucosaminlytransferase subunit P-related
AT1G01700	4.17882997955874	4.79584254665078	5.01305216490936	8.71694655498163	4.97526730426055	5.98718119208825	0.385303536437502	0.99991532659183	FALSE	NoDEG	0.614125261680675	NA	NA	NoDEG	RHO guanyl-nucleotide exchange factor 2
AT1G01710	51.9530213674871	58.9054573664715	54.2321097840195	57.9778305749941	50.0736580299771	55.739813633385	-0.0868515728550489	0.99991532659183	FALSE	NoDEG	0.0647092844063638	0.972519377051486	FALSE	NoDEG	Acyl-CoA thioesterase family protein
AT1G01715	3.84000592716209	4.48307020665181	3.30405710869026	3.85167405917793	5.05551355110346	5.39689572244575	0.249636054475897	0.99991532659183	FALSE	NoDEG	0.372474810373996	NA	NA	NoDEG	NA
AT1G01720	316.687547640074	424.223550485261	324.253328666638	259.278480088872	258.954638562077	319.007133093942	-0.420602324202788	0.441592775873923	FALSE	NoDEG	-0.175530938004118	0.80348486315894	FALSE	NoDEG	NAC (No Apical Meristem) domain transcriptional regulator superfamily protein
AT1G01725	8.13177725751972	8.13208083997306	8.20317626985169	4.66255280847855	6.25920725374714	7.84236409667898	-0.416355683896887	0.995157964701415	FALSE	NoDEG	-0.364175748867344	NA	NA	NoDEG	NA
AT1G01730	17.5059093738272	18.3493106132725	19.8243426521416	15.6094159240369	20.6232854386284	17.7085640892751	-0.0988622534360375	0.99991532659183	FALSE	NoDEG	-0.180909049130734	0.934488825226125	FALSE	NoDEG	NA
AT1G01740	5.3082434875476	6.67247658664456	8.43104227734757	6.28431030707978	5.53699103216093	5.64987520943539	-0.299231933934404	0.99991532659183	FALSE	NoDEG	-0.238625109689843	NA	NA	NoDEG	Protein kinase protein with tetratricopeptide repeat domain
AT1G01750	2.71059241917324	0.83405957333057	2.05079406746292	1.21631812395093	0.80246246842912	2.69844786122287	-0.269932690230303	0.99991532659183	FALSE	NoDEG	-0.236735064085559	NA	NA	NoDEG	actin depolymerizing factor 11
AT1G01760	4.06588862875986	5.62990211998135	3.07619110119438	5.27071187045401	5.93822226637549	3.9633452961711	0.161794705972192	0.99991532659183	FALSE	NoDEG	0.307751708346861	NA	NA	NoDEG	adenosine deaminases
AT1G01770	23.0400355629725	25.1260446465834	21.3054717008648	25.7454002902946	27.0429851860614	22.5151743420784	0.0410719142620002	0.99991532659183	FALSE	NoDEG	0.078030890626664	0.979101691770319	FALSE	NoDEG	NA
AT1G01780	10.7294283258941	9.07039785996995	12.7604964197693	8.91966624230679	12.3579220138085	10.2878324709122	-0.0886667379170872	0.99991532659183	FALSE	NoDEG	-0.303172551075187	NA	NA	NoDEG	GATA type zinc finger transcription factor family protein
AT1G01790	155.633181400864	174.109935932756	140.137594609966	219.950860747792	180.313316656023	190.662206694529	0.252130049870176	0.876391647692927	FALSE	NoDEG	0.432443707759425	0.056851710539121	FALSE	NoDEG	K+ efflux antiporter 1
AT1G01800	52.1789040690849	49.8350595065015	50.2444546528416	56.9642321383683	47.9872556120614	55.2338546594057	-0.00046602888833231	0.99992156257492	FALSE	NoDEG	0.0967719964962492	0.954368176656102	FALSE	NoDEG	NAD(P)-binding Rossmann-fold superfamily protein
AT1G01810	0.22588270159777	0.104257446666321	0.569665018739701	1.01359843662577	0.962954962114944	1.01191794795858	1.69157268469678	0.778404230158828	FALSE	NoDEG	1.32683045806009	NA	NA	NA	NA
AT1G01820	31.1718128204923	36.0730765465471	34.9774321506176	36.8949830931781	42.9317420609579	31.3694563867159	0.050151246968907	0.99991532659183	FALSE	NoDEG	0.00221898377670817	0.999272815488236	FALSE	NoDEG	peroxin 11c
AT1G01830	17.7317920754249	15.0130723199503	20.2800746671333	16.2175749860123	14.3640781848813	13.6608922974408	-0.335947199796788	0.879063918314596	FALSE	NoDEG	-0.393685840501536	0.634443143014177	FALSE	NoDEG	ARM repeat superfamily protein
AT1G01840	0.112941350798885	0	0.22786600749588	0.202719687325154	0.160492493685824	0.0843264956632148	0.310290879411177	NA	NA	NoDEG	-0.380288473898816	NA	NA	NoDEG	NA
AT1G01860	4.17882997955874	7.40227871330881	5.24091817240524	4.8652724958037	5.93822226637549	5.22824273111932	-0.136086056210933	0.99991532659183	FALSE	NoDEG	0.0800351002534184	NA	NA	NoDEG	Ribosomal RNA adenine dimethylase family protein
AT1G01880	3.0494164715699	1.87663403999378	3.30405710869026	1.82447718592639	3.45058861424522	2.10816239158037	-0.179343737931254	0.99991532659183	FALSE	NoDEG	-0.70146430444666	NA	NA	NoDEG	5\
AT1G01900	6.7764810479331	4.17029786665285	7.51957824736405	4.8652724958037	4.17280483583143	4.80661025280325	-0.478923537594697	0.992533942872652	FALSE	NoDEG	-0.593230141095941	NA	NA	NoDEG	subtilase family protein
AT1G01910	30.7200474172967	32.3198084665596	33.3823700981464	31.8269909100492	38.9194297188123	35.4171281785502	0.0790420522446401	0.99991532659183	FALSE	NoDEG	0.0472910062809434	0.986901978165251	FALSE	NoDEG	P-loop containing nucleoside triphosphate hydrolases superfamily protein
AT1G01920	13.778844797464	12.1981212599596	15.0391564947281	17.8393324846136	15.7282643812108	17.286931610959	0.240309447159427	0.99991532659183	FALSE	NoDEG	0.252958609811579	0.880008374960023	FALSE	NoDEG	SET domain-containing protein
AT1G01930	17.2800266722294	22.2068361399264	18.1153475959225	22.5018852930921	23.1109190907587	20.0697059678451	0.11264013021021	0.99991532659183	FALSE	NoDEG	0.225608472457934	0.891569636546773	FALSE	NoDEG	zinc finger protein-related
AT1G01940	6.88942239873198	6.77673403331088	6.49418121363259	7.0951890563804	7.62339345007664	6.91477264438362	0.0356343369953997	0.99991532659183	FALSE	NoDEG	0.0323074553500229	NA	NA	NoDEG	Cyclophilin-like peptidyl-prolyl cis-trans isomerase family protein
AT1G01950	61.7789188869901	80.0697190397347	66.6508071925449	59.3968683862702	80.0055081023833	59.1128734599136	-0.141536368743569	0.99991532659183	FALSE	NoDEG	-0.147159055930483	0.897046030568953	FALSE	NoDEG	armadillo repeat kinesin 2
AT1G01960	134.174324749075	146.690227459514	138.542532557495	172.514453913706	182.078734086567	143.861001601444	0.174807590558066	0.99991532659183	FALSE	NoDEG	0.173108484581282	0.786121370536025	FALSE	NoDEG	SEC7-like guanine nucleotide exchange family protein
AT1G01970	13.8917861482629	16.0556467866135	13.4440944422569	11.7577418648589	13.722108210138	9.95052648825935	-0.364781079224158	0.938639785066367	FALSE	NoDEG	-0.381293902318517	0.750750199943536	FALSE	NoDEG	Tetratricopeptide repeat (TPR)-like superfamily protein
AT1G01980	0	0	0	0	0	0	NA	NA	NA	NA	NA	NA	NA	NA	FAD-binding Berberine family protein
AT1G01990	9.93883887030188	10.3214872199658	9.22857330358315	11.7577418648589	11.7159520390652	10.0348529839226	0.107097348917701	0.99991532659183	FALSE	NoDEG	0.137875979824805	NA	NA	NoDEG	NA
AT1G02000	13.1011966926707	10.3214872199658	14.9252234909802	19.2583702958897	16.6912193433257	16.106360671674	0.367935795329718	0.841007968085746	FALSE	NoDEG	0.289973524625081	0.835749074844345	FALSE	NoDEG	UDP-D-glucuronate 4-epimerase 2
AT1G02010	6.55059834633533	9.07039785996995	8.65890828484345	9.12238592963194	10.9937358174789	8.85428204463756	0.190259860660309	0.99991532659183	FALSE	NoDEG	0.21125233430442	NA	NA	NoDEG	secretory 1A
AT1G02020	5.64706753994425	7.50653615997513	6.03844919864082	7.50062843103071	9.14807214009197	6.07150768775147	0.169837568375518	0.99991532659183	FALSE	NoDEG	0.164437358806148	NA	NA	NoDEG	nitroreductase family protein
AT1G02030	0.22588270159777	0.208514893332642	0.45573201499176	0.405439374650309	0.240738740528736	0.0843264956632148	-0.459655345033783	NA	NA	NoDEG	-0.683979893595565	NA	NA	NoDEG	C2H2-like zinc finger protein
AT1G02040	0.22588270159777	0	0.11393300374794	0	0	0.0843264956632148	-1.55400960756628	NA	NA	NA	-1.54343516624868	NA	NA	NA	C2H2-type zinc finger family protein
AT1G02050	2.2588270159777	2.39792127332539	2.62045908620262	2.43263624790185	4.17280483583143	2.95142734821252	0.357138614845504	0.99991532659183	FALSE	NoDEG	0.134576646345826	NA	NA	NoDEG	Chalcone and stilbene synthase family protein
AT1G02060	2.59765106837435	4.17029786665285	3.75978912368202	4.45983312115339	6.17896100690423	2.19248888724359	0.205461778842389	0.99991532659183	FALSE	NoDEG	-0.0325210873965087	NA	NA	NoDEG	Tetratricopeptide repeat (TPR)-like superfamily protein
AT1G02065	0.67764810479331	0.521287233331606	0.797531026235581	0.202719687325154	0.962954962114944	0.337305982652859	-0.380246699219797	NA	NA	NoDEG	-1.39986875117001	NA	NA	NA	squamosa promoter binding protein-like 8
AT1G02067	0	0	0	0	0	0	NA	NA	NA	NA	NA	NA	NA	NA	NA
AT1G02070	0.22588270159777	0	0.34179901124382	0.202719687325154	0.160492493685824	0	-0.78878324051785	NA	NA	NoDEG	-1.991391211684	NA	NA	NA	NA
AT1G02080	242.259197463608	228.532323092576	243.3608960056	301.241455365179	272.596500525372	258.62936219908	0.148466181175949	0.99991532659183	FALSE	NoDEG	0.16598732534414	0.768763803662717	FALSE	NoDEG	transcription regulators
AT1G02090	21.4588566517881	20.2259446532663	28.597183940733	25.1372412283191	26.2405227176322	24.4546837423323	0.0479926114452267	0.99991532659183	FALSE	NoDEG	-0.0430678425839021	0.993998109297046	FALSE	NoDEG	Proteasome component (PCI) domain protein
AT1G02100	46.193012476744	50.0435743998342	47.7379285703869	46.4228083974603	50.4748892641917	48.2347555193589	-0.0553859612504464	0.99991532659183	FALSE	NoDEG	-0.017262866734141	0.996199473333691	FALSE	NoDEG	Leucine carboxyl methyltransferase
AT1G02110	11.9717831846818	12.9279233866238	11.6211663822899	15.812135611362	15.8887568748966	15.2630957150419	0.291086882971934	0.99991532659183	FALSE	NoDEG	0.362900364784616	0.749077128347954	FALSE	NoDEG	Protein of unknown function (DUF630 and DUF632)
AT1G02120	34.7859360460566	41.8072361131948	42.6109434017296	39.3276193410799	41.2465708772568	34.5738632219181	-0.121929773676646	0.99991532659183	FALSE	NoDEG	-0.105611957488623	0.955997730530825	FALSE	NoDEG	GRAM domain family protein
AT1G02130	41.6753584447886	42.5370382398591	41.9273453792419	42.7738540256075	42.2897720862146	42.2475743272706	-0.0565148448454347	0.99991532659183	FALSE	NoDEG	-0.00820204397881279	0.999272815488236	FALSE	NoDEG	RAS 5
AT1G02140	72.5083472128842	72.041895646428	74.5121844511528	69.9382921271782	78.3203369186821	74.6289486619451	-0.0397247988950168	0.99991532659183	FALSE	NoDEG	-0.0520048230196572	0.981563628022222	FALSE	NoDEG	mago nashi family protein
AT1G02145	17.2800266722294	17.0982212532767	16.0645535284596	18.2447718592639	20.7837779323142	15.7690546890212	0.0491906766663018	0.99991532659183	FALSE	NoDEG	-0.0170289693570577	0.998727289793885	FALSE	NoDEG	homolog of asparagine-linked glycosylation 12
AT1G02150	56.4706753994425	68.809914799772	47.3961295591431	67.9110952539267	67.0056161138315	60.040464912209	0.0948097729404888	0.99991532659183	FALSE	NoDEG	0.258269031267317	0.694296650272502	FALSE	NoDEG	Tetratricopeptide repeat (TPR)-like superfamily protein
AT1G02160	10.842369676693	9.38317019996891	11.1654343672981	10.541423740908	10.9937358174789	8.17967007933184	-0.152467345243501	0.99991532659183	FALSE	NoDEG	-0.29059451048488	NA	NA	NoDEG	Cox19 family protein (CHCH motif)
AT1G02170	21.4588566517881	22.8323808199243	25.0652608245468	25.9481199776197	24.635597780774	26.6471726295759	0.0876500676909263	0.99991532659183	FALSE	NoDEG	0.150128891984415	0.938868316531045	FALSE	NoDEG	metacaspase 1
AT1G02180	3.61412322556432	2.60643616665803	2.73439208995056	3.04079530987731	2.6481261458161	2.78277435688609	-0.156846096857171	0.99991532659183	FALSE	NoDEG	-0.168025651688354	NA	NA	NoDEG	ferredoxin-related
AT1G02190	0.338824052396655	0.312772339998964	0.22786600749588	0	0.160492493685824	0.16865299132643	-1.29546248071046	NA	NA	NA	-1.50038825337381	NA	NA	NA	Fatty acid hydroxylase superfamily
AT1G02205	80.8660071720017	52.0244658864943	103.565100406878	50.6799218312886	29.3701263445058	54.6435691897632	-0.871340937747209	0.0725436902320643	FALSE	NoDEG	-0.83121620676511	0.000126529512630907	TRUE	NoDEG	Fatty acid hydroxylase superfamily
AT1G02210	0	0	0	0	0	0	NA	NA	NA	NA	NA	NA	NA	NA	NAC (No Apical Meristem) domain transcriptional regulator superfamily protein
AT1G02220	10.5035456242963	3.12772339998964	14.3555584722405	11.5550221775338	1.92590992422989	12.3959948624926	-0.162573335005188	0.99991532659183	FALSE	NoDEG	-0.0733334285839909	0.986223692611057	FALSE	NoDEG	NAC domain containing protein 3
AT1G02230	1.12941350798885	0.729802126664249	0.911464029983521	1.01359843662577	0.160492493685824	0.927591452295363	-0.527395364738091	0.99991532659183	FALSE	NoDEG	-0.115021745280527	NA	NA	NoDEG	NAC domain containing protein 4
AT1G02250	0.112941350798885	0	0	0	0.080246246842912	0	-0.0595959490967359	NA	NA	NoDEG	-1.29199384601066	NA	NA	NA	NAC domain containing protein 5
AT1G02260	10.0517802211008	6.77673403331088	9.45643931107903	10.541423740908	10.1110271022069	9.27591452295363	0.119127076690844	0.99991532659183	FALSE	NoDEG	-0.0217304149151305	NA	NA	NoDEG	Divalent ion symporter
AT1G02270	106.164869750952	110.200121126302	109.261750594275	94.4673742935219	97.4189436672952	112.491545214729	-0.162999518125545	0.99991532659183	FALSE	NoDEG	-0.0815956862132935	0.955997730530825	FALSE	NoDEG	Calcium-binding endonuclease/exonuclease/phosphatase family
AT1G02280	40.6588862875986	50.5648616331658	40.9019483455105	50.2744824566383	61.7093638221994	55.3181811550689	0.271442497987131	0.955091835557948	FALSE	NoDEG	0.347081925467604	0.4298051474724	FALSE	NoDEG	translocon at the outer envelope membrane of chloroplasts 33
AT1G02290	7.79295320512306	6.67247658664456	6.60811421738052	9.12238592963194	8.50610216534868	5.81852820076182	0.0646543565463181	0.99991532659183	FALSE	NoDEG	-0.024444924164212	NA	NA	NoDEG	NA
AT1G02300	10.3906042734974	12.6151510466249	13.7858934535008	12.5686206141596	14.6850631722529	11.4684034101972	0.00889228886153673	0.99991532659183	FALSE	NoDEG	-0.0442153518263692	0.996199473333691	FALSE	NoDEG	Cysteine proteinases superfamily protein
AT1G02305	81.4307139259961	67.1417956531109	86.8169488559303	76.6280418089083	73.7463008486362	75.8095196012301	-0.122857730441804	0.99991532659183	FALSE	NoDEG	-0.174386049423067	0.823259632624606	FALSE	NoDEG	Cysteine proteinases superfamily protein
AT1G02310	12.9882553418718	8.02782339330673	16.5202855434513	13.9876584254356	10.5925045832644	13.9138717844304	-0.0256445578393803	0.99991532659183	FALSE	NoDEG	-0.108657602701351	0.971462863746403	FALSE	NoDEG	Glycosyl hydrolase superfamily protein
AT1G02320	0.112941350798885	0.208514893332642	0.34179901124382	0	0.080246246842912	0.505958973979289	-0.0970541580092537	NA	NA	NoDEG	0.318642063102935	NA	NA	NoDEG	NA
AT1G02330	19.651795039006	13.3449531732891	18.7989456184101	16.8257340479878	18.8578680080843	17.2026051152958	-0.0269397264960645	0.99991532659183	FALSE	NoDEG	-0.20527660217285	0.915338730606633	FALSE	NoDEG	NA
AT1G02335	7.00236374953087	4.48307020665181	10.0261043298187	10.541423740908	5.13575979794637	9.1072615316272	0.129421757590946	0.99991532659183	FALSE	NoDEG	0.16635152718877	NA	NA	NoDEG	germin-like protein subfamily 2 member 2 precursor
AT1G02340	26.541217437738	31.5900063398953	27.4578539032536	33.2460287213253	170.683767034874	37.0193315961513	1.42220233781758	0.737787695957085	FALSE	NoDEG	0.356948355260892	0.525487492281203	FALSE	NoDEG	basic helix-loop-helix (bHLH) DNA-binding superfamily protein
AT1G02350	1.92000296358104	2.08514893332642	1.7089950562191	2.83807562255216	3.85181984845978	2.19248888724359	0.568503489931884	0.99991532659183	FALSE	NoDEG	0.41236035713713	NA	NA	NoDEG	protoporphyrinogen oxidase-related
AT1G02360	11.745900483084	3.33623829332228	14.6973574834843	9.3251056169571	5.77772977268967	9.52889400994327	-0.326308634203393	0.99991532659183	FALSE	NoDEG	-0.51252030234163	0.549459624480293	FALSE	NoDEG	Chitinase family protein
AT1G02370	4.06588862875986	2.71069361332435	6.26631520613671	6.68974968173009	3.69132735477395	3.54171281785502	-0.00674127453006336	0.99991532659183	FALSE	NoDEG	-0.101172123626684	NA	NA	NoDEG	Tetratricopeptide repeat (TPR)-like superfamily protein
AT1G02380	5.08236078594982	6.25544679997927	5.35485117615318	5.06799218312886	6.98142347533335	6.15583418341468	0.0747521047212026	0.99991532659183	FALSE	NoDEG	0.095409173055599	NA	NA	NoDEG	NA
AT1G02390	43.1435960051741	36.9071361198777	46.9403975441513	34.4623468452762	35.54908735141	46.9698580844107	-0.173646095063566	0.99991532659183	FALSE	NoDEG	-0.156225796776333	0.931215352399335	FALSE	NoDEG	glycerol-3-phosphate acyltransferase 2
AT1G02400	351.134659633733	477.290590838419	392.840996922897	296.578902556701	404.762069075648	399.707589443638	-0.219817017911469	0.99991532659183	FALSE	NoDEG	-0.119910442027121	0.933221242680468	FALSE	NoDEG	gibberellin 2-oxidase 6
AT1G02405	0.22588270159777	0.312772339998964	0.569665018739701	0.202719687325154	0.240738740528736	0.16865299132643	-0.909552909048172	NA	NA	NoDEG	-1.14303026738083	NA	NA	NA	proline-rich family protein
AT1G02410	23.8306250185647	25.647331879915	20.6218736783772	24.3263624790185	18.7776217612414	25.6352546816173	-0.105675185978956	0.99991532659183	FALSE	NoDEG	0.139645972011625	0.949768467705076	FALSE	NoDEG	cytochrome c oxidase assembly protein CtaG / Cox11 family
AT1G02420	0.67764810479331	1.04257446666321	1.93686106371498	1.82447718592639	1.3641861963295	1.43355042627465	0.256755942591569	0.99991532659183	FALSE	NoDEG	0.27490206644127	NA	NA	NoDEG	Pentatricopeptide repeat (PPR) superfamily protein
AT1G02430	0.22588270159777	0.208514893332642	0.569665018739701	0.810878749300617	0.722216221586208	0	0.491834516820114	NA	NA	NoDEG	-0.215658907619626	NA	NA	NoDEG	ADP-ribosylation factor D1B
AT1G02440	0	0	0.22786600749588	0.202719687325154	0.320984987371648	0	1.16387262381723	NA	NA	NA	-0.529188256269839	NA	NA	NoDEG	ADP-ribosylation factor D1A
AT1G02450	0	0.208514893332642	0	0	0.080246246842912	0.0843264956632148	-0.212068274004486	NA	NA	NoDEG	1.46661330879797	NA	NA	NA	NIM1-interacting 1
AT1G02460	0.790589455592195	0.312772339998964	0.569665018739701	1.01359843662577	0.561723727900384	0.674611965305719	0.319558398751552	0.99991532659183	FALSE	NoDEG	0.232467842239549	NA	NA	NoDEG	Pectin lyase-like superfamily protein
AT1G02470	0.338824052396655	0.938317019996891	0.569665018739701	1.41903781127608	0.641969974743296	0.674611965305719	0.405057365430738	0.99991532659183	FALSE	NoDEG	1.11008040194873	NA	NA	NA	Polyketide cyclase/dehydrase and lipid transport superfamily protein
AT1G02475	20.2165017930004	17.6195084866083	16.0645535284596	18.6502112339142	14.2838319380383	15.6004016976947	-0.237772224704792	0.99991532659183	FALSE	NoDEG	-0.133570394993146	0.9563164954111	FALSE	NoDEG	Polyketide cyclase/dehydrase and lipid transport superfamily protein
AT1G02490	0	0	0	0	0.080246246842912	0	0.902176723116895	NA	NA	NoDEG	NA	NA	NA	NA	NA
AT1G02500	338.259345642661	203.927565679324	325.962323722857	352.934975633094	306.299924199395	334.101575817657	0.131308729761952	0.99991532659183	FALSE	NoDEG	0.0123425558868195	0.996199473333691	FALSE	NoDEG	S-adenosylmethionine synthetase 1
AT1G02510	0	0	0.22786600749588	0	0	0	-1.90795179722249	NA	NA	NA	-2.24927233915219	NA	NA	NA	Outward rectifying potassium channel protein
AT1G02520	145.242577127366	4.06604041998653	186.166528124134	149.809848933289	6.74068473480461	130.874721269309	-0.264070455376821	0.99991532659183	FALSE	NoDEG	-0.275205894991456	0.484104482963324	FALSE	NoDEG	P-glycoprotein 11
AT1G02530	0.564706753994425	0	0.11393300374794	0.405439374650309	0.080246246842912	0.16865299132643	-0.227924524091903	NA	NA	NoDEG	-0.392724265596659	NA	NA	NoDEG	P-glycoprotein 12
AT1G02540	0	0.104257446666321	0	0	0	0	-1.02137662852559	NA	NA	NA	NA	NA	NA	NA	NA
AT1G02550	0	0	0	0	0	0	NA	NA	NA	NA	NA	NA	NA	NA	Plant invertase/pectin methylesterase inhibitor superfamily protein
AT1G02560	180.593219927417	220.817272039268	172.836366685625	204.13872513643	204.788421943112	196.73371438228	0.000719849862811052	0.99991532659183	FALSE	NoDEG	0.145988291171743	0.841505260497964	FALSE	NoDEG	nuclear encoded CLP protease 5
AT1G02570	0.564706753994425	0	0.34179901124382	0	0.320984987371648	0.421632478316074	-0.204710630362784	NA	NA	NoDEG	-0.903375662366802	NA	NA	NoDEG	NA
AT1G02575	0.112941350798885	0.104257446666321	0.797531026235581	0	0.160492493685824	0	-2.39232687523626	NA	NA	NA	-4.25536446673538	NA	NA	NA	NA
AT1G02580	0.22588270159777	0.104257446666321	0.569665018739701	0.405439374650309	0.320984987371648	0.337305982652859	0.182220838770067	NA	NA	NoDEG	-0.139612476826219	NA	NA	NoDEG	SET domain-containing protein
AT1G02590	0	0.104257446666321	0	0	0	0.0843264956632148	-0.0595959490967364	NA	NA	NoDEG	1.46661330879797	NA	NA	NA	Aldehyde oxidase/xanthine dehydrogenase, molybdopterin binding protein
AT1G02610	51.049490561096	26.4813914532456	36.116762188097	36.2868240312026	29.6911113318775	40.1394119356903	-0.162460684796256	0.99991532659183	FALSE	NoDEG	-0.220689146092142	0.872205839850995	FALSE	NoDEG	RING/FYVE/PHD zinc finger superfamily protein
AT1G02620	0.564706753994425	1.04257446666321	0.797531026235581	0.608159061975463	1.92590992422989	0.590285469642504	0.348147314881406	0.99991532659183	FALSE	NoDEG	-0.213485043929264	NA	NA	NoDEG	Ras-related small GTP-binding family protein
AT1G02630	0.112941350798885	0.104257446666321	0	0	0.160492493685824	0	-0.262906135005056	NA	NA	NoDEG	-1.29199384601066	NA	NA	NA	Nucleoside transporter family protein
AT1G02640	36.2541736064421	37.7411956932083	35.5470971693573	39.3276193410799	44.697159491502	43.0065127882396	0.149346547477402	0.99991532659183	FALSE	NoDEG	0.172155363137151	0.897570680177098	FALSE	NoDEG	beta-xylosidase 2
AT1G02650	1.80706161278216	3.4404957399886	2.2786600749588	1.41903781127608	2.16664866475862	2.2768153829068	-0.399541498935579	0.99991532659183	FALSE	NoDEG	-0.120579537892817	NA	NA	NoDEG	Tetratricopeptide repeat (TPR)-like superfamily protein
AT1G02660	511.059612364955	506.586933351655	445.705910661942	348.47514251194	427.792741919564	431.49867830867	-0.346136780246651	0.481545327897613	FALSE	NoDEG	-0.325494146783248	0.337600761507294	FALSE	NoDEG	alpha/beta-Hydrolases superfamily protein
AT1G02670	4.5176540319554	8.3405957333057	6.26631520613671	4.8652724958037	10.030780855364	5.1439162354561	0.0113976186302442	0.99991532659183	FALSE	NoDEG	-0.127302489424769	NA	NA	NoDEG	P-loop containing nucleoside triphosphate hydrolases superfamily protein
AT1G02680	12.0847245354807	11.9896063666269	9.79823832232285	13.5822190507853	12.5986607543372	11.7213828971869	0.0812582410771294	0.99991532659183	FALSE	NoDEG	0.162044369362785	0.955997730530825	FALSE	NoDEG	TBP-associated factor 13
AT1G02690	10.5035456242963	6.8809914799772	13.8998264572487	15.812135611362	9.46905712746362	12.9019538364719	0.213031251114954	0.99991532659183	FALSE	NoDEG	0.18872742699562	0.946855050157836	FALSE	NoDEG	importin alpha isoform 6
AT1G02700	1.35529620958662	0.83405957333057	2.05079406746292	2.2299165605767	1.52467869001533	1.51787692193787	0.226120231256993	0.99991532659183	FALSE	NoDEG	0.0705950212924138	NA	NA	NoDEG	NA
AT1G02705	0	0	0	0	0.160492493685824	0.0843264956632148	2.05316354216371	NA	NA	NA	1.46661330879797	NA	NA	NA	NA
AT1G02710	0	0	0	0	0	0	NA	NA	NA	NA	NA	NA	NA	NA	glycine-rich protein
AT1G02720	4.06588862875986	4.58732765331813	4.21552113867378	6.89246936905525	5.37649853847511	4.89093674846646	0.31706316638413	0.99991532659183	FALSE	NoDEG	0.444717738782334	NA	NA	NoDEG	galacturonosyltransferase 5
AT1G02730	20.3294431437993	14.596042533285	24.9513278207989	24.3263624790185	14.2035856911954	17.8772170806015	-0.166890304774996	0.99991532659183	FALSE	NoDEG	-0.156845961192941	0.948329344755885	FALSE	NoDEG	cellulose synthase-like D5
AT1G02740	16.9412026198328	16.4726765732788	14.8112904872322	14.5958174874111	17.7344205522836	16.6966461413165	-0.0343651207851052	0.99991532659183	FALSE	NoDEG	-0.0412420832593122	0.996199473333691	FALSE	NoDEG	MRG family protein
AT1G02750	19.651795039006	17.3067361466093	22.4448017383442	15.0012568620614	15.0060481596245	19.0577880198865	-0.329147508029819	0.928493460428595	FALSE	NoDEG	-0.312516047707616	0.781944728100181	FALSE	NoDEG	Drought-responsive family protein
AT1G02770	0.90353080639108	1.04257446666321	1.25326304122734	0.608159061975463	1.28393994948659	1.09624444362179	-0.103301030417616	0.99991532659183	FALSE	NoDEG	-0.298676051998435	NA	NA	NoDEG	Protein of unknown function (DUF626)
AT1G02780	428.49948493097	446.63890151852	465.416320310335	490.581643326873	477.705907455855	463.036787686713	0.0237164731026808	0.99991532659183	FALSE	NoDEG	0.0587428061098973	0.961477175710155	FALSE	NoDEG	Ribosomal protein L19e family protein
AT1G02790	0	0	0	0	0	0	NA	NA	NA	NA	NA	NA	NA	NA	polygalacturonase 4
AT1G02800	0	0.521287233331606	0.34179901124382	0.202719687325154	0.641969974743296	0.674611965305719	0.794020889647343	NA	NA	NoDEG	1.43713838629531	NA	NA	NA	cellulase 2
AT1G02810	12.5364899386762	6.67247658664456	12.5326304122734	12.1631812395093	8.10487093113412	12.4803213581558	-0.0203780425026139	0.99991532659183	FALSE	NoDEG	-0.0525084714294671	0.993998109297046	FALSE	NoDEG	Plant invertase/pectin methylesterase inhibitor superfamily
AT1G02813	0	0	0	0.202719687325154	0	0	0.902176723116895	NA	NA	NoDEG	2.03293151741234	NA	NA	NA	Protein of unknown function, DUF538
AT1G02816	23.4918009661681	24.0834701799202	21.5333377083607	20.4746884198406	19.8208229701993	21.9248888724359	-0.22017156013349	0.99991532659183	FALSE	NoDEG	-0.1125830697388	0.962225346000369	FALSE	NoDEG	Protein of unknown function, DUF538
AT1G02820	34.6729946952577	22.3110935865927	33.1545040906506	27.1644381015707	14.0430931975096	24.2017042553427	-0.538521339186546	0.640710002276583	FALSE	NoDEG	-0.443428318944509	0.303445310960603	FALSE	NoDEG	Late embryogenesis abundant 3 (LEA3) family protein
AT1G02830	0	0.104257446666321	0	0	0	0.0843264956632148	-0.0595959490967364	NA	NA	NoDEG	1.46661330879797	NA	NA	NA	Ribosomal L22e protein family
AT1G02840	69.9106961445098	68.2886275664404	73.2589214099255	83.7232308652887	86.9869315777166	73.785683705313	0.138726856443556	0.99991532659183	FALSE	NoDEG	0.0979749298466261	0.949131982146631	FALSE	NoDEG	RNA-binding (RRM/RBD/RNP motifs) family protein
AT1G02850	27.7835722965257	47.2286233398435	30.9897770194397	30.205233411448	29.2898800976629	26.6471726295759	-0.38254233230668	0.889491861720085	FALSE	NoDEG	-0.0886175310012199	0.969423503158116	FALSE	NoDEG	beta glucosidase 11
AT1G02860	38.287117920822	37.4284233532093	37.0282262180805	41.5575359016566	49.1107030678622	44.8616956928303	0.202616019676825	0.99991532659183	FALSE	NoDEG	0.171803518799797	0.894881215643334	FALSE	NoDEG	SPX (SYG1/Pho81/XPR1) domain-containing protein
AT1G02870	10.1647215718996	7.08950637330984	10.5957693485584	14.393097800086	13.3208769759234	9.27591452295363	0.330986588413016	0.99991532659183	FALSE	NoDEG	0.118283503388237	0.973729570641252	FALSE	NoDEG	NA
AT1G02880	21.3459153009893	19.4961425266021	23.4701987720757	24.5290821663437	20.3023004512567	28.3337025428402	0.121605466614355	0.99991532659183	FALSE	NoDEG	0.21998849605215	0.880652902879456	FALSE	NoDEG	thiamin pyrophosphokinase1
AT1G02890	199.793249563228	171.503499766098	203.028612678829	207.990399195608	216.022896501119	224.814437438131	0.111036158745857	0.99991532659183	FALSE	NoDEG	0.0733255490960644	0.955997730530825	FALSE	NoDEG	AAA-type ATPase family protein
AT1G02900	24.6212144741569	10.6342595599648	27.6857199107494	16.0148552986872	14.3640781848813	23.0211333160576	-0.281994985440029	0.99991532659183	FALSE	NoDEG	-0.421334215557791	0.549078923946695	FALSE	NoDEG	rapid alkalinization factor 1
AT1G02910	45.0635989687551	49.9393169531679	37.1421592218285	52.0989596425646	56.4933577774101	45.6206341537992	0.145556127719428	0.99991532659183	FALSE	NoDEG	0.205539790460421	0.848452284522615	FALSE	NoDEG	tetratricopeptide repeat (TPR)-containing protein
AT1G02920	47.3224259847328	43.9966424931876	36.5724942030888	33.0433090340001	12.4381682606514	31.3694563867159	-0.818313472735333	0.267450358505638	FALSE	NoDEG	-0.420743127432334	0.373295839411798	FALSE	NoDEG	glutathione S-transferase 7
AT1G02930	46.8706605815373	64.4311020397865	38.3954222630558	37.5031421551535	26.1602764707893	34.2365572392652	-0.700350929382061	0.160678668506605	FALSE	NoDEG	-0.290867302287467	0.685976197341922	FALSE	NoDEG	glutathione S-transferase 6
AT1G02940	0.45176540319554	0	0	0	0.240738740528736	0.0843264956632148	-0.413424098333391	NA	NA	NoDEG	-1.97340145905027	NA	NA	NA	glutathione S-transferase (class phi) 5
AT1G02950	6.88942239873198	2.60643616665803	6.38024820988464	6.89246936905525	2.24689491160154	3.79469230484467	-0.403541941052782	0.99991532659183	FALSE	NoDEG	-0.407768244726132	NA	NA	NoDEG	glutathione S-transferase F4
AT1G02960	21.1200325993915	19.4961425266021	18.5710796109142	24.934521540994	23.672642818659	21.2502769071301	0.162103624653029	0.99991532659183	FALSE	NoDEG	0.17184297576585	0.933349717642503	FALSE	NoDEG	NA
AT1G02965	0	0	0	0	0	0	NA	NA	NA	NA	NA	NA	NA	NA	NA
AT1G02970	1.80706161278216	1.56386169999482	1.48112904872322	0.608159061975463	1.3641861963295	1.01191794795858	-0.702822304772601	0.99991532659183	FALSE	NoDEG	-0.985535157824441	NA	NA	NoDEG	WEE1 kinase homolog
AT1G02980	0.45176540319554	0.312772339998964	0.34179901124382	0.202719687325154	0.160492493685824	0	-1.82516308888299	NA	NA	NA	-2.52135908019279	NA	NA	NA	cullin 2
AT1G02990	38.0612352192242	35.8645616532145	34.6356331393738	43.5847327749082	42.9317420609579	38.2842290310995	0.127016651113838	0.99991532659183	FALSE	NoDEG	0.128487815982947	0.943621974465852	FALSE	NoDEG	NA
AT1G03000	29.2518098569112	29.2963425132363	29.5086479707165	30.4079530987731	37.0737660414254	26.0568871599334	0.0188133811425603	0.99991532659183	FALSE	NoDEG	-0.102149978222909	0.961121935537811	FALSE	NoDEG	peroxin 6
AT1G03010	0.90353080639108	0.417029786665285	2.16472707121086	0.810878749300617	0.481477481057472	1.01191794795858	-0.641842646754984	0.99991532659183	FALSE	NoDEG	-0.741686912939119	NA	NA	NoDEG	Phototropic-responsive NPH3 family protein
AT1G03020	1.69412026198327	1.56386169999482	1.02539703373146	0.405439374650309	1.60492493685824	1.85518290459073	-0.135147135891844	0.99991532659183	FALSE	NoDEG	-0.178465851818438	NA	NA	NoDEG	Thioredoxin superfamily protein
AT1G03030	16.3764958658383	22.2068361399264	20.1661416633854	18.2447718592639	18.0554055396552	17.8772170806015	-0.189410846487164	0.99991532659183	FALSE	NoDEG	-0.046600444914617	0.993998109297046	FALSE	NoDEG	P-loop containing nucleoside triphosphate hydrolases superfamily protein
AT1G03040	26.4282760869391	30.9644616598974	30.8758440156918	35.0705059072517	35.3083486108813	35.7544341612031	0.197317255848286	0.99991532659183	FALSE	NoDEG	0.277697485098508	0.715127392207296	FALSE	NoDEG	basic helix-loop-helix (bHLH) DNA-binding superfamily protein
AT1G03050	0.112941350798885	0	0.34179901124382	0	0.080246246842912	0	-1.95522883210746	NA	NA	NA	-3.26134007372754	NA	NA	NA	ENTH/ANTH/VHS superfamily protein
AT1G03055	5.19530213674871	5.94267445998031	6.49418121363259	4.66255280847855	5.61723727900384	5.39689572244575	-0.219935833169908	0.99991532659183	FALSE	NoDEG	-0.227485556153277	NA	NA	NoDEG	NA
AT1G03060	129.543729366321	126.255767912915	141.162991643698	185.285794215191	154.714763913134	142.090145192517	0.205028028159415	0.939146087401575	FALSE	NoDEG	0.231030531977302	0.646271770385943	FALSE	NoDEG	Beige/BEACH domain
AT1G03070	1.35529620958662	1.25108935999585	1.7089950562191	1.01359843662577	2.08640241791571	2.44546837423323	0.359027063801611	0.99991532659183	FALSE	NoDEG	0.227894309230272	NA	NA	NoDEG	Bax inhibitor-1 family protein
AT1G03080	203.181490087194	182.450531666062	230.030734567091	312.391038168063	230.547467179686	257.111485277142	0.307057289972828	0.585060803937452	FALSE	NoDEG	0.355986750236805	0.13897135819037	FALSE	NoDEG	kinase interacting (KIP1-like) family protein
AT1G03090	77.2518839464373	99.0445743330052	72.233524376194	73.3845268117058	101.591748503127	64.5097691823593	-0.129669785757077	0.99991532659183	FALSE	NoDEG	-0.158217854541682	0.880652902879456	FALSE	NoDEG	methylcrotonyl-CoA carboxylase alpha chain, mitochondrial / 3-methylcrotonyl-CoA carboxylase 1 (MCCA)
AT1G03100	0.90353080639108	1.14683191332953	1.93686106371498	1.41903781127608	1.60492493685824	0.927591452295363	-0.0827508934078428	0.99991532659183	FALSE	NoDEG	-0.345816226520161	NA	NA	NoDEG	Pentatricopeptide repeat (PPR) superfamily protein
AT1G03103	0	0.104257446666321	0	0.202719687325154	0.080246246842912	0	0.976823086280652	NA	NA	NoDEG	2.03293151741234	NA	NA	NA	Bifunctional inhibitor/lipid-transfer protein/seed storage 2S albumin superfamily protein
AT1G03106	0.45176540319554	0.417029786665285	0.797531026235581	0.202719687325154	0.240738740528736	0.674611965305719	-0.554652998605552	NA	NA	NoDEG	-0.409284297744908	NA	NA	NoDEG	NA
AT1G03110	7.11530510032975	6.35970424664559	7.97531026235581	10.9468631155583	7.86413219060538	8.17967007933184	0.240379733720741	0.99991532659183	FALSE	NoDEG	0.284338219602467	NA	NA	NoDEG	Transducin/WD40 repeat-like superfamily protein
AT1G03120	0.564706753994425	0.417029786665285	1.36719604497528	0.608159061975463	0.561723727900384	0.505958973979289	-0.545949241284282	0.99991532659183	FALSE	NoDEG	-0.836521303500457	NA	NA	NoDEG	responsive to abscisic acid 28
AT1G03130	828.53774946062	849.176903097186	769.047775298596	671.204884733586	613.883788348277	629.750269612888	-0.427416083300589	0.0323332082900636	TRUE	NoDEG	-0.333547140587145	0.114864109412109	FALSE	NoDEG	photosystem I subunit D-2
AT1G03140	44.4988922147607	48.0626829131741	44.6617374691925	47.2336871467609	48.8699643273334	47.9817760323692	0.00108639594872154	0.99991532659183	FALSE	NoDEG	0.0642527868356836	0.976058504656184	FALSE	NoDEG	splicing factor Prp18 family protein
AT1G03150	18.0706161278216	19.6003999732684	15.0391564947281	15.4066962367117	18.1356517864981	14.1668512714201	-0.21500133713729	0.99991532659183	FALSE	NoDEG	-0.204313434712471	0.928258925893624	FALSE	NoDEG	Acyl-CoA N-acyltransferases (NAT) superfamily protein
AT1G03160	51.8400800166882	73.3972424530901	55.2575068177509	62.4376636961475	60.9871476006131	57.9323025206286	-0.0714992096768736	0.99991532659183	FALSE	NoDEG	0.132157805438438	0.921736968817471	FALSE	NoDEG	FZO-like
AT1G03165	0.90353080639108	1.04257446666321	0.797531026235581	0.608159061975463	0.80246246842912	0.758938460968933	-0.383708383474908	0.99991532659183	FALSE	NoDEG	-0.319480178089621	NA	NA	NoDEG	NA
AT1G03170	1.35529620958662	2.50217871999171	1.1393300374794	0.810878749300617	1.52467869001533	1.85518290459073	-0.282105232890477	0.99991532659183	FALSE	NoDEG	0.142915816061443	NA	NA	NoDEG	Protein of unknown function (DUF3049)
AT1G03180	2.14588566517881	1.87663403999378	1.82292805996704	2.63535593522701	2.40738740528736	1.77085640892751	0.129113484155802	0.99991532659183	FALSE	NoDEG	0.0747927618734116	NA	NA	NoDEG	NA
AT1G03190	11.5200177814863	9.69594253996787	10.4818363448105	12.3659009268344	12.9196457417088	11.7213828971869	0.157066730071867	0.99991532659183	FALSE	NoDEG	0.0935536788669651	0.982132394055698	FALSE	NoDEG	RAD3-like DNA-binding helicase protein
AT1G03200	0.45176540319554	0.417029786665285	0.797531026235581	1.01359843662577	0.40123123421456	0.758938460968933	0.269031321229089	0.99991532659183	FALSE	NoDEG	0.450422965323435	NA	NA	NoDEG	NA
AT1G03210	11.2941350798885	9.07039785996995	12.6465634160214	8.31150718033132	8.90733339956324	11.8057093928501	-0.229773350528424	0.99991532659183	FALSE	NoDEG	-0.246157185573844	0.926399005005181	FALSE	NoDEG	Phenazine biosynthesis PhzC/PhzF protein
AT1G03220	174.946152387473	139.913493426203	246.892819121786	237.18203417043	150.060481596245	231.982189569504	0.0794249730080024	0.99991532659183	FALSE	NoDEG	0.124178670367003	0.92343863615709	FALSE	NoDEG	Eukaryotic aspartyl protease family protein
AT1G03230	28.9129858045146	23.4579254999223	34.9774321506176	27.7725971635461	24.8763365213027	31.3694563867159	-0.115604102414468	0.99991532659183	FALSE	NoDEG	-0.130137501990114	0.949131982146631	FALSE	NoDEG	Eukaryotic aspartyl protease family protein
AT1G03240	0	0	0	0.202719687325154	0	0.0843264956632148	2.02762388879749	NA	NA	NA	2.68854359793446	NA	NA	NA	NA
AT1G03250	22.9270942121737	24.1877276265865	24.3816628020592	22.9073246677424	21.7467328944292	23.948724768353	-0.127824747886343	0.99991532659183	FALSE	NoDEG	-0.0399437390764167	0.993998109297046	FALSE	NoDEG	NA
AT1G03260	9.60001481790523	9.17465530663627	8.88677429233933	10.541423740908	13.9628469506667	10.3721589665754	0.275490730566728	0.99991532659183	FALSE	NoDEG	0.144839133568588	NA	NA	NoDEG	SNARE associated Golgi protein family
AT1G03270	3.16235782236878	3.12772339998964	3.30405710869026	2.63535593522701	2.72837239265901	3.79469230484467	-0.112573244309975	0.99991532659183	FALSE	NoDEG	0.000705175694607562	NA	NA	NoDEG	CBS domain-containing protein with a domain of unknown function (DUF21)
AT1G03280	21.7976807041848	24.6047574132518	27.9135859182453	26.3535593522701	25.8392914834177	23.5270922900369	-0.0444078418696069	0.99991532659183	FALSE	NoDEG	-0.0326889532369674	0.996199473333691	FALSE	NoDEG	Transcription factor TFIIE, alpha subunit
AT1G03290	53.7600829802693	45.8732765331813	45.573201499176	45.2064902735094	40.9255858898851	44.1870837275246	-0.227928947247825	0.971717723126149	FALSE	NoDEG	-0.188100310725671	0.872205839850995	FALSE	NoDEG	NA
AT1G03300	0	0	0	0	0	0	NA	NA	NA	NA	NA	NA	NA	NA	DOMAIN OF UNKNOWN FUNCTION 724 1
AT1G03310	26.9929828409335	37.636938246542	22.6726677458401	22.5018852930921	19.8208229701993	17.286931610959	-0.641203277454147	0.266638832101831	FALSE	NoDEG	-0.377407819195466	0.621112506445135	FALSE	NoDEG	debranching enzyme 1
AT1G03320	0	0.104257446666321	0	0	0.080246246842912	0	-0.0595959490967364	NA	NA	NoDEG	NA	NA	NA	NA	NA
AT1G03325	0	0	0	0	0	0	NA	NA	NA	NA	NA	NA	NA	NA	NA
AT1G03330	23.0400355629725	21.8940637999275	25.1791938282948	24.7318018536688	18.6973755143985	20.8286444288141	-0.208488930748172	0.99991532659183	FALSE	NoDEG	-0.127434724963489	0.954368176656102	FALSE	NoDEG	Small nuclear ribonucleoprotein family protein
AT1G03340	3.50118187476544	2.29366382665907	3.64585611993408	3.64895437185278	3.45058861424522	3.45738632219181	0.0979714929897404	0.99991532659183	FALSE	NoDEG	-0.0436518997505897	NA	NA	NoDEG	NA
AT1G03350	43.3694787067718	38.0539680332072	43.1806084204693	40.9493768396812	52.8020304226361	44.1027572318613	0.0865681128448671	0.99991532659183	FALSE	NoDEG	-0.0512273974558472	0.984428522144988	FALSE	NoDEG	BSD domain-containing protein
AT1G03360	5.3082434875476	6.25544679997927	4.89911916116142	9.3251056169571	6.82093098164752	6.57746666173076	0.363068658219203	0.99991532659183	FALSE	NoDEG	0.575097342440384	NA	NA	NoDEG	ribosomal RNA processing 4
AT1G03365	23.1529769137714	19.4961425266021	22.2169357308483	25.7454002902946	22.6294416097012	21.4189298984566	0.028083856072274	0.99991532659183	FALSE	NoDEG	0.00787320270928628	0.999272815488236	FALSE	NoDEG	RING/U-box superfamily protein
AT1G03370	81.0918898735994	96.8551679530124	93.197197065815	91.8320183582949	112.98671555482	88.3741674550491	0.0432580499563505	0.99991532659183	FALSE	NoDEG	0.0153676012202035	0.996199473333691	FALSE	NoDEG	C2 calcium/lipid-binding and GRAM domain containing protein
AT1G03380	71.9436404588897	68.6013999064394	78.9555715973225	81.493314304712	77.3573819565672	64.5940956780226	-0.0482472745220568	0.99991532659183	FALSE	NoDEG	-0.0922098338398302	0.955804310545672	FALSE	NoDEG	homolog of yeast autophagy 18 (ATG18) G
AT1G03390	0	0.208514893332642	0.34179901124382	0.608159061975463	0.320984987371648	0.337305982652859	1.08372331150341	NA	NA	NA	1.40810026294087	NA	NA	NA	HXXXD-type acyl-transferase family protein
AT1G03395	0	0	0	0	0	0	NA	NA	NA	NA	NA	NA	NA	NA	NA
AT1G03400	26.541217437738	33.2581254865565	27.9135859182453	20.4746884198406	29.9318500724062	23.4427657943737	-0.30903639414502	0.984254375348065	FALSE	NoDEG	-0.327846985055995	0.679425475996479	FALSE	NoDEG	2-oxoglutarate (2OG) and Fe(II)-dependent oxygenase superfamily protein
AT1G03410	2.59765106837435	2.60643616665803	3.30405710869026	3.24351499720247	4.57403607004599	3.12008033953895	0.313124826354556	0.99991532659183	FALSE	NoDEG	0.0775016134770956	NA	NA	NoDEG	2-oxoglutarate (2OG) and Fe(II)-dependent oxygenase superfamily protein
AT1G03430	23.2659182645703	24.3962425199192	22.5587347420921	18.8529309212393	19.9010692170422	19.1421145155498	-0.345397454358351	0.72810656845229	FALSE	NoDEG	-0.299842302458165	0.762065904265372	FALSE	NoDEG	histidine-containing phosphotransfer factor 5
AT1G03440	23.4918009661681	30.5474318732321	20.1661416633854	13.7849387381105	25.1973215086744	14.5884837497362	-0.535502508366886	0.734857036062894	FALSE	NoDEG	-0.648174519424432	0.152253600563654	FALSE	NoDEG	Leucine-rich repeat (LRR) family protein
AT1G03445	0.112941350798885	0.312772339998964	0	0.608159061975463	0.080246246842912	0.16865299132643	0.746944244885775	NA	NA	NoDEG	2.6407591913627	NA	NA	NA	Serine/threonine protein phosphatase family protein
AT1G03457	17.2800266722294	20.8514893332642	19.3686106371498	17.028453735313	22.789934103387	21.8405623767726	0.0458455601384804	0.99991532659183	FALSE	NoDEG	0.0762963261930948	0.982871017310039	FALSE	NoDEG	RNA-binding (RRM/RBD/RNP motifs) family protein
AT1G03470	4.17882997955874	3.33623829332228	4.67125315366554	3.85167405917793	5.05551355110346	4.80661025280325	0.131342407442255	0.99991532659183	FALSE	NoDEG	-0.0364677913875027	NA	NA	NoDEG	Kinase interacting (KIP1-like) family protein
AT1G03475	64.4895113061633	74.2313020264207	62.0934870426274	77.8443599328592	63.9562587338009	61.3896888428204	-0.0656140418171594	0.99991532659183	FALSE	NoDEG	0.0898104054076957	0.955997730530825	FALSE	NoDEG	Coproporphyrinogen III oxidase
AT1G03490	0	0	0	0.405439374650309	0	0.16865299132643	3.08611978693665	NA	NA	NA	3.68917811170522	NA	NA	NA	NAC domain containing protein 6
AT1G03495	3.7270645763632	4.37881275998549	3.30405710869026	1.82447718592639	3.69132735477395	3.71036580918145	-0.325823452299077	0.99991532659183	FALSE	NoDEG	-0.305066752933661	NA	NA	NoDEG	HXXXD-type acyl-transferase family protein
AT1G03510	0.564706753994425	2.39792127332539	1.7089950562191	1.21631812395093	1.52467869001533	1.26489743494822	-0.290840168442843	0.99991532659183	FALSE	NoDEG	0.112852293397976	NA	NA	NoDEG	Tetratricopeptide repeat (TPR)-like superfamily protein
AT1G03520	19.4259123374082	17.9322808266073	21.0776056933689	18.0420521719387	20.1418079575709	16.4436666543269	-0.161576934164775	0.99991532659183	FALSE	NoDEG	-0.270785167420337	0.832310571070172	FALSE	NoDEG	Core-2/I-branching beta-1,6-N-acetylglucosaminyltransferase family protein
AT1G03530	3.95294727796098	3.4404957399886	3.9876551311779	6.48702999440494	3.93206609530269	4.46930427015038	0.281862797811523	0.99991532659183	FALSE	NoDEG	0.396832307398965	NA	NA	NoDEG	nuclear assembly factor 1
AT1G03540	1.12941350798885	2.60643616665803	1.82292805996704	3.44623468452762	2.88886488634483	1.18057093928501	0.312126445352114	0.99991532659183	FALSE	NoDEG	0.529642247171091	NA	NA	NoDEG	Pentatricopeptide repeat (PPR-like) superfamily protein
AT1G03550	6.66353969713422	5.4213872266487	6.38024820988464	4.25711343382824	6.58019224111879	6.15583418341468	-0.150830574389337	0.99991532659183	FALSE	NoDEG	-0.316325525326428	NA	NA	NoDEG	Secretory carrier membrane protein (SCAMP) family protein
AT1G03560	5.19530213674871	4.69158509998446	4.5573201499176	6.89246936905525	6.41969974743296	5.48122221810896	0.297861860877168	0.99991532659183	FALSE	NoDEG	0.288014716405378	NA	NA	NoDEG	Pentatricopeptide repeat (PPR-like) superfamily protein
AT1G03590	36.4800563080398	28.6707978332383	39.0790202855435	41.3548162143315	48.5489793399618	39.1274939877317	0.246746283961071	0.992981595797076	FALSE	NoDEG	0.0560627889763202	0.982871017310039	FALSE	NoDEG	Protein phosphatase 2C family protein
AT1G03600	287.209855081565	332.581254865565	257.032856455353	247.723457911338	244.109082896138	249.269121180463	-0.318207962861423	0.595750264212409	FALSE	NoDEG	-0.166356567931377	0.790086756766952	FALSE	NoDEG	photosystem II family protein
AT1G03610	129.430788015522	147.94131681951	118.37639089411	110.076790217559	128.875472429717	111.057994788454	-0.250158940193953	0.919265720337504	FALSE	NoDEG	-0.198112426765264	0.738378574882899	FALSE	NoDEG	Protein of unknown function (DUF789)
AT1G03620	4.96941943515094	4.58732765331813	5.92451619489288	5.67615124510432	3.29009612055939	5.73420170509861	-0.15686518452536	0.99991532659183	FALSE	NoDEG	0.0400462453503946	NA	NA	NoDEG	ELMO/CED-12 family protein
AT1G03630	168.056729988741	181.512214646065	166.45611847574	160.756712048847	128.393994948659	164.268013551942	-0.259948435256852	0.833765045450939	FALSE	NoDEG	-0.0739015576416822	0.955997730530825	FALSE	NoDEG	protochlorophyllide oxidoreductase C
AT1G03650	1.58117891118439	1.66811914666114	1.7089950562191	1.41903781127608	2.32714115844445	1.18057093928501	-0.0575368385132451	0.99991532659183	FALSE	NoDEG	-0.391080222567494	NA	NA	NoDEG	Acyl-CoA N-acyltransferases (NAT) superfamily protein
AT1G03660	3.0494164715699	0.625544679997927	2.8483250936985	2.02719687325154	0.481477481057472	2.52979486989644	-0.434629919146563	0.99991532659183	FALSE	NoDEG	-0.376338697671358	NA	NA	NoDEG	Ankyrin-repeat containing protein
AT1G03670	0.22588270159777	0.104257446666321	0	0.202719687325154	0.080246246842912	0	-0.563911861156221	NA	NA	NoDEG	-0.572524744321784	NA	NA	NoDEG	ankyrin repeat family protein
AT1G03680	161.506131642406	182.033501879397	146.973574834843	163.392067984074	156.560427590521	163.256095603984	-0.0965368349374664	0.99991532659183	FALSE	NoDEG	0.0476835994640947	0.97984530869349	FALSE	NoDEG	thioredoxin M-type 1
AT1G03687	5.53412618914536	7.29802126664249	9.22857330358315	5.87887093242947	6.41969974743296	6.40881367040433	-0.294131387964392	0.99991532659183	FALSE	NoDEG	-0.279311176049573	NA	NA	NoDEG	DTW domain-containing protein
AT1G03700	0.67764810479331	0.521287233331606	1.82292805996704	1.41903781127608	0.641969974743296	1.34922393061144	0.100134315036745	0.99991532659183	FALSE	NoDEG	0.122968763412459	NA	NA	NoDEG	Uncharacterised protein family (UPF0497)
AT1G03710	0	0.104257446666321	0	0.202719687325154	0.160492493685824	0.252979486989644	2.3134452312522	NA	NA	NA	3.4328372110067	NA	NA	NA	Cystatin/monellin superfamily protein
AT1G03720	0	0	0	0	0	0	NA	NA	NA	NA	NA	NA	NA	NA	Cysteine proteinases superfamily protein
AT1G03730	11.8588418338829	14.4917850866187	16.7481515509472	17.2311734226381	21.1047629196859	19.226441011213	0.360444020473725	0.872400552286536	FALSE	NoDEG	0.332201981205395	0.783195381259362	FALSE	NoDEG	NA
AT1G03740	90.6919046915047	111.972497719629	107.210956526812	110.482229592209	119.807646536468	122.526398198651	0.118835819395323	0.99991532659183	FALSE	NoDEG	0.210080417439388	0.729738879827505	FALSE	NoDEG	Protein kinase superfamily protein
AT1G03750	10.9553110274918	10.1129723266332	12.6465634160214	11.3523024902086	10.9937358174789	10.5408119579019	-0.104109579428693	0.99991532659183	FALSE	NoDEG	-0.144566010201831	0.962072081650542	FALSE	NoDEG	switch 2
AT1G03760	4.96941943515094	5.62990211998135	5.81058319114494	10.9468631155583	8.98757964640615	8.93860854030077	0.73005000941778	0.248107450225261	FALSE	NoDEG	0.835876412294987	NA	NA	NoDEG	Prefoldin chaperone subunit family protein
AT1G03770	5.64706753994425	6.04693190664663	7.06384623237229	11.1495828028835	6.25920725374714	7.16775213137326	0.283502896756378	0.99991532659183	FALSE	NoDEG	0.459061175432251	NA	NA	NoDEG	RING 1B
AT1G03780	9.82589751950299	5.21287233331606	8.08924326610375	9.3251056169571	7.46290095639082	6.74611965305719	-0.0558875830192379	0.99991532659183	FALSE	NoDEG	-0.223517931713877	NA	NA	NoDEG	targeting protein for XKLP2
AT1G03790	1.4682375603855	0.208514893332642	2.2786600749588	1.21631812395093	1.28393994948659	1.51787692193787	-0.00234714441918814	0.99992156257492	FALSE	NoDEG	-0.451632021050022	NA	NA	NoDEG	Zinc finger C-x8-C-x5-C-x3-H type family protein
AT1G03800	0.45176540319554	1.04257446666321	0.45573201499176	0.202719687325154	0.561723727900384	0.337305982652859	-0.834120468010045	NA	NA	NoDEG	-0.711958596879208	NA	NA	NoDEG	ERF domain protein 10
AT1G03810	0	0	0	0	0	0	NA	NA	NA	NA	NA	NA	NA	NA	Nucleic acid-binding, OB-fold-like protein
AT1G03820	8.58354266071526	3.12772339998964	13.6719604497528	12.9740599888099	2.56787989897319	11.2997504188708	0.0195221617780205	0.99991532659183	FALSE	NoDEG	0.0879658118794075	0.984428522144988	FALSE	NoDEG	NA
AT1G03830	4.74353673355317	4.79584254665078	5.92451619489288	7.0951890563804	6.33945350059005	4.38497777448717	0.114235010136587	0.99991532659183	FALSE	NoDEG	0.0292626228459302	NA	NA	NoDEG	guanylate-binding family protein
AT1G03840	1.58117891118439	0.729802126664249	1.7089950562191	4.25711343382824	0.882708715272032	1.43355042627465	0.564359762471912	0.99991532659183	FALSE	NoDEG	0.668940552229821	NA	NA	NoDEG	C2H2 and C2HC zinc fingers superfamily protein
AT1G03850	26.4282760869391	10.6342595599648	26.7742558807659	19.2583702958897	9.95053460852109	24.1173777596794	-0.313622388898102	0.99991532659183	FALSE	NoDEG	-0.305615001395566	0.745792278981181	FALSE	NoDEG	Glutaredoxin family protein
AT1G03860	34.1082879412633	31.2772339998964	36.230695191845	41.1520965270063	40.5243546556706	44.9460221884935	0.254083408020442	0.882562091685627	FALSE	NoDEG	0.26720847647435	0.702225190857848	FALSE	NoDEG	prohibitin 2
AT1G03870	64.6024526569622	57.5501105598093	55.7132388327427	43.9901721495585	114.35090175115	67.5455230262351	0.283634584296903	0.99991532659183	FALSE	NoDEG	-0.133710295557895	0.977686621564819	FALSE	NoDEG	FASCICLIN-like arabinoogalactan 9
AT1G03880	0.338824052396655	0.104257446666321	0	0	0	0.16865299132643	-1.20495526277685	NA	NA	NA	-0.83912660867599	NA	NA	NoDEG	cruciferin 2
AT1G03890	0.112941350798885	0	0.11393300374794	0	0	0.0843264956632148	-0.963242779461335	NA	NA	NoDEG	-0.957811226278223	NA	NA	NoDEG	RmlC-like cupins superfamily protein
AT1G03900	58.955385117018	48.2711978065067	60.8402240014	51.0853612059389	61.2278863411419	57.3420170509861	-0.0446333295682114	0.99991532659183	FALSE	NoDEG	-0.167295704591821	0.882509860942979	FALSE	NoDEG	non-intrinsic ABC protein 4
AT1G03905	3.38824052396655	2.91920850665699	5.1269851686573	4.45983312115339	4.25305108267434	5.05958973979289	0.215743944335997	0.99991532659183	FALSE	NoDEG	0.14857638331185	NA	NA	NoDEG	P-loop containing nucleoside triphosphate hydrolases superfamily protein
AT1G03910	45.7412470735484	36.9071361198777	45.0035364804363	53.923436828491	53.6847391379081	42.9221862925763	0.166171030769697	0.99991532659183	FALSE	NoDEG	0.0453414153470749	0.986223692611057	FALSE	NoDEG	NA
AT1G03920	4.85647808435205	2.71069361332435	4.67125315366554	5.06799218312886	2.40738740528736	3.79469230484467	-0.219224385708065	0.99991532659183	FALSE	NoDEG	-0.167460158276975	NA	NA	NoDEG	Protein kinase family protein
AT1G03930	36.0282909048443	43.7881275998549	33.3823700981464	33.2460287213253	39.9626309277702	33.8149247609491	-0.151767170313261	0.99991532659183	FALSE	NoDEG	-0.0807572346463241	0.971383453711496	FALSE	NoDEG	dual specificity kinase 1
AT1G03940	4.96941943515094	6.04693190664663	5.46878417990112	6.89246936905525	6.74068473480461	4.89093674846646	0.081421774004712	0.99991532659183	FALSE	NoDEG	0.109969917578339	NA	NA	NoDEG	HXXXD-type acyl-transferase family protein
AT1G03950	14.1176688498606	11.2598042399627	14.5834244797363	13.7849387381105	11.0739820643219	15.3474222107051	-0.0563350728137921	0.99991532659183	FALSE	NoDEG	0.00169307010112371	0.999272815488236	FALSE	NoDEG	vacuolar protein sorting-associated protein 2
AT1G03960	7.11530510032975	6.67247658664456	7.63351125111199	8.71694655498163	8.82708715272032	7.75803760101576	0.170363932388922	0.99991532659183	FALSE	NoDEG	0.118159527389784	NA	NA	NoDEG	Calcium-binding EF hand family protein
AT1G03970	20.1035604422015	17.8280233799409	18.2292805996704	12.9740599888099	16.8517118370115	14.5041572540729	-0.394193009383529	0.727473707853985	FALSE	NoDEG	-0.500426059613121	0.431016506208948	FALSE	NoDEG	G-box binding factor 4
AT1G03980	0.90353080639108	1.35534680666218	1.36719604497528	1.21631812395093	0.882708715272032	1.51787692193787	-0.0731367004809164	0.99991532659183	FALSE	NoDEG	0.266407744730877	NA	NA	NoDEG	phytochelatin synthase 2
AT1G03982	0	0.104257446666321	0.22786600749588	0.202719687325154	0.160492493685824	0.0843264956632148	0.320824919865659	NA	NA	NoDEG	0.235160895591267	NA	NA	NoDEG	PAK-box/P21-Rho-binding family protein
AT1G03990	1.69412026198327	1.9808914866601	1.59506205247116	2.2299165605767	1.28393994948659	1.77085640892751	-0.109465780472357	0.99991532659183	FALSE	NoDEG	0.22652113988083	NA	NA	NoDEG	Long-chain fatty alcohol dehydrogenase family protein
AT1G04000	5.08236078594982	7.50653615997513	3.9876551311779	8.10878749300617	5.77772977268967	5.31256922678253	0.101250485258483	0.99991532659183	FALSE	NoDEG	0.492040531925298	NA	NA	NoDEG	NA
AT1G04010	8.80942536231303	7.50653615997513	8.88677429233933	14.7985371747363	8.74684090587741	8.01101708800541	0.217223108139531	0.99991532659183	FALSE	NoDEG	0.284080817008885	NA	NA	NoDEG	phospholipid sterol acyl transferase 1
AT1G04020	4.17882997955874	3.64901063332124	4.10158813492584	3.85167405917793	4.33329732951725	4.63795726147682	0.0541823491048913	0.99991532659183	FALSE	NoDEG	0.0255612368068774	NA	NA	NoDEG	breast cancer associated RING 1
AT1G04030	4.5176540319554	3.75326807998756	4.5573201499176	3.85167405917793	4.25305108267434	4.72228375714003	-0.0483949281564346	0.99991532659183	FALSE	NoDEG	-0.089625601388524	NA	NA	NoDEG	NA
AT1G04040	39.0777073764142	30.4431744265658	40.9019483455105	34.2596271579511	46.2218381815173	43.9341042405349	0.120063383863855	0.99991532659183	FALSE	NoDEG	-0.0464664799947926	0.986901978165251	FALSE	NoDEG	HAD superfamily, subfamily IIIB acid phosphatase
AT1G04050	2.03294431437993	2.39792127332539	2.39259307870674	1.62175749860123	2.48763365213027	2.2768153829068	-0.127398541941124	0.99991532659183	FALSE	NoDEG	-0.172571103067261	NA	NA	NoDEG	homolog of SU(var)3-9 1
AT1G04070	4.96941943515094	6.04693190664663	5.46878417990112	5.87887093242947	5.21600604478928	4.46930427015038	-0.173128575590537	0.99991532659183	FALSE	NoDEG	-0.0714613617633785	NA	NA	NoDEG	translocase of outer membrane 22-I
AT1G04080	116.894298076846	132.823987052893	112.565807702965	135.619470820528	123.980451372299	124.971866572884	0.00991766360767119	0.99991532659183	FALSE	NoDEG	0.145755385761127	0.866935390561411	FALSE	NoDEG	Tetratricopeptide repeat (TPR)-like superfamily protein
AT1G04090	1.35529620958662	0.417029786665285	0.911464029983521	0	0.722216221586208	0.758938460968933	-0.771473289811599	0.99991532659183	FALSE	NoDEG	-1.36311829914183	NA	NA	NA	Plant protein of unknown function (DUF946)
AT1G04100	4.29177133035763	3.33623829332228	3.75978912368202	3.24351499720247	4.73452856373181	5.05958973979289	0.164205458873223	0.99991532659183	FALSE	NoDEG	0.0563828980344603	NA	NA	NoDEG	indoleacetic acid-induced protein 10
AT1G04105	0	0	0	0	0	0	NA	NA	NA	NA	NA	NA	NA	NA	NA
AT1G04110	5.08236078594982	8.13208083997306	6.8359802248764	9.3251056169571	3.85181984845978	5.98718119208825	-0.183959537187942	0.99991532659183	FALSE	NoDEG	0.292825335590722	NA	NA	NoDEG	Subtilase family protein
AT1G04120	101.082508965002	83.093184993058	110.05928162051	140.687463003657	105.202829611058	121.430153755029	0.249615020234866	0.896265389276166	FALSE	NoDEG	0.272805188458552	0.444973413343973	FALSE	NoDEG	multidrug resistance-associated protein 5
AT1G04130	10.6164869750952	14.7002999799513	11.7350993860378	12.7713403014847	12.9998919885517	13.0706068277983	-0.00434909634095115	0.99991532659183	FALSE	NoDEG	0.182285816875897	0.949131982146631	FALSE	NoDEG	Tetratricopeptide repeat (TPR)-like superfamily protein
AT1G04140	106.277811101751	119.791806219603	118.718189905354	130.551478637399	136.41861963295	115.780278545594	0.0783000240682324	0.99991532659183	FALSE	NoDEG	0.0931176841344438	0.948329344755885	FALSE	NoDEG	Transducin family protein / WD-40 repeat family protein
AT1G04150	0	0	0.11393300374794	0	0.080246246842912	0.16865299132643	1.1387790988435	NA	NA	NA	0.733686692475252	NA	NA	NoDEG	C2 calcium/lipid-binding plant phosphoribosyltransferase family protein
AT1G04160	22.3623874581792	19.3918850799357	25.7488588470345	27.9753168508713	24.7960902744598	25.4666016902909	0.142569236170305	0.99991532659183	FALSE	NoDEG	0.114167737604016	0.955997730530825	FALSE	NoDEG	myosin XI B
AT1G04170	64.9412767093589	61.0948637464642	63.9164151025944	70.951890563804	71.4994059370346	67.2082170435822	0.0727615500404321	0.99991532659183	FALSE	NoDEG	0.0644851629174834	0.971462863746403	FALSE	NoDEG	eukaryotic translation initiation factor 2 gamma subunit
AT1G04180	9.48707346710634	9.17465530663627	9.11464029983521	11.7577418648589	14.60481692541	10.3721589665754	0.338438885122362	0.99991532659183	FALSE	NoDEG	0.207057499640572	NA	NA	NoDEG	YUCCA 9
AT1G04190	18.7482642326149	15.7428744466145	16.7481515509472	15.4066962367117	15.4072793938391	17.7928905849383	-0.136317660363823	0.99991532659183	FALSE	NoDEG	-0.115511578668733	0.96562046687632	FALSE	NoDEG	Tetratricopeptide repeat (TPR)-like superfamily protein
AT1G04200	49.129487597515	53.0670403531575	53.4345787577839	65.8838983806751	65.4006911769733	60.1247914078722	0.226292334742273	0.883530841453585	FALSE	NoDEG	0.259814041993058	0.623840998850278	FALSE	NoDEG	NA
AT1G04210	127.736667753539	139.600721086204	127.377098190197	143.728258313534	147.653094190958	126.995702468802	0.00978721197832184	0.99991532659183	FALSE	NoDEG	0.0462999950329341	0.981527049396054	FALSE	NoDEG	Leucine-rich repeat protein kinase family protein
AT1G04220	8.01883590672083	1.87663403999378	8.20317626985169	5.87887093242947	3.20984987371648	5.90285469642504	-0.329900451347677	0.99991532659183	FALSE	NoDEG	-0.490203511032911	NA	NA	NoDEG	3-ketoacyl-CoA synthase 2
AT1G04230	16.2635545150394	16.1599042332798	19.5964766446457	15.6094159240369	17.2529430712261	14.925789732389	-0.184660540086787	0.99991532659183	FALSE	NoDEG	-0.264356359277944	0.8631080771646	FALSE	NoDEG	Protein of unknown function (DUF2361)
AT1G04240	58.6165610646213	44.1008999398539	51.1559186828251	52.7071187045401	73.1043308738929	56.7517315813436	0.186003796362943	0.99991532659183	FALSE	NoDEG	-0.0334620909571943	0.993998109297046	FALSE	NoDEG	AUX/IAA transcriptional regulator family protein
AT1G04250	78.607180156024	57.133080773144	83.5128917472401	65.8838983806751	58.8204989358545	70.7499298614372	-0.22782359947671	0.99991532659183	FALSE	NoDEG	-0.273279958677421	0.535988708356128	FALSE	NoDEG	AUX/IAA transcriptional regulator family protein
AT1G04260	10.3906042734974	7.92356594664041	8.43104227734757	10.7441434282332	11.3949670516935	12.0586888798397	0.29576843883303	0.99991532659183	FALSE	NoDEG	0.253961161736638	NA	NA	NoDEG	CAMV movement protein interacting protein 7
AT1G04270	191.548530954909	210.808557159302	202.572880663837	215.491027626639	199.010692170422	205.587996426918	-0.0370909313236584	0.99991532659183	FALSE	NoDEG	0.0608491885704312	0.962225346000369	FALSE	NoDEG	cytosolic ribosomal protein S15
AT1G04280	49.2424289483139	48.2711978065067	54.9157078065071	32.840589346675	41.2465708772568	46.2952461191049	-0.393552092540287	0.528328094149584	FALSE	NoDEG	-0.404351546117428	0.410312957515358	FALSE	NoDEG	P-loop containing nucleoside triphosphate hydrolases superfamily protein
AT1G04290	3.61412322556432	4.17029786665285	3.53192311618614	3.85167405917793	2.80861863950192	2.52979486989644	-0.412666924763444	0.99991532659183	FALSE	NoDEG	-0.241768916631775	NA	NA	NoDEG	Thioesterase superfamily protein
AT1G04300	91.8213181994935	93.8317019996891	95.3619241370259	102.576161786528	105.363322104744	100.854488813205	0.0667238838741072	0.99991532659183	FALSE	NoDEG	0.0870012665010207	0.952929575689169	FALSE	NoDEG	TRAF-like superfamily protein
AT1G04310	4.96941943515094	5.94267445998031	4.44338714616966	6.08159061975463	9.06782589324906	5.98718119208825	0.400259228334156	0.99991532659183	FALSE	NoDEG	0.325206051414294	NA	NA	NoDEG	ethylene response sensor 2
AT1G04330	0.67764810479331	0.521287233331606	2.2786600749588	1.82447718592639	0.962954962114944	0.590285469642504	-0.160693001561915	0.99991532659183	FALSE	NoDEG	-0.421879263200178	NA	NA	NoDEG	NA
AT1G04340	12.9882553418718	12.6151510466249	17.089950562191	12.5686206141596	14.0430931975096	14.8414632367258	-0.0941471291311511	0.99991532659183	FALSE	NoDEG	-0.145383640169922	0.955997730530825	FALSE	NoDEG	HR-like lesion-inducing protein-related
AT1G04350	58.1647956614258	72.4589254330933	52.5231147278004	64.2621408820739	55.5304028152951	55.9084666247114	-0.141836638660045	0.99991532659183	FALSE	NoDEG	0.0755929258190247	0.967832319650522	FALSE	NoDEG	2-oxoglutarate (2OG) and Fe(II)-dependent oxygenase superfamily protein
AT1G04360	2.93647512077101	1.56386169999482	3.53192311618614	3.24351499720247	1.76541743054406	3.03575384387573	-0.0760574928626864	0.99991532659183	FALSE	NoDEG	-0.0777784522795465	NA	NA	NoDEG	RING/U-box superfamily protein
AT1G04370	0.112941350798885	0	0	0	0	0	-1.02137662852559	NA	NA	NA	-1.29199384601066	NA	NA	NA	Ethylene-responsive element binding factor 14
AT1G04380	0.338824052396655	0.312772339998964	0.34179901124382	0.405439374650309	0.160492493685824	0.16865299132643	-0.630313380985275	NA	NA	NoDEG	-0.384515227027338	NA	NA	NoDEG	2-oxoglutarate (2OG) and Fe(II)-dependent oxygenase superfamily protein
AT1G04390	14.0047274990617	15.3258446599492	17.5456825771828	14.393097800086	17.8949130459694	14.5041572540729	-0.0604570276914347	0.99991532659183	FALSE	NoDEG	-0.153488516103752	0.954308941025201	FALSE	NoDEG	BTB/POZ domain-containing protein
AT1G04400	228.028587262949	214.770340132622	217.953836169809	228.262367928124	260.96079473315	249.943733145769	0.0945052583567155	0.99991532659183	FALSE	NoDEG	0.0695322851237664	0.95908901771971	FALSE	NoDEG	cryptochrome 2
AT1G04410	552.847912160542	466.76058872512	581.514051129486	562.344412639978	446.811102421334	585.816165372353	-0.071807810139783	0.99991532659183	FALSE	NoDEG	-0.0147945955332002	0.996199473333691	FALSE	NoDEG	Lactate/malate dehydrogenase family protein
AT1G04420	69.1201066889176	85.1783339263844	64.8278791325779	83.3177914906384	80.9684630644983	81.2064153236759	0.0873204504635458	0.99991532659183	FALSE	NoDEG	0.261595484246361	0.57109344736948	FALSE	NoDEG	NAD(P)-linked oxidoreductase superfamily protein
AT1G04430	239.435663693636	262.624508152463	240.05683889691	260.089358838173	364.879684394721	287.384697220236	0.22820400021695	0.99991532659183	FALSE	NoDEG	0.161006070890916	0.802472842177734	FALSE	NoDEG	S-adenosyl-L-methionine-dependent methyltransferases superfamily protein
AT1G04440	169.637908899925	158.054289146143	171.355237636902	174.744370474283	165.868992224299	153.727201594041	-0.085505923732287	0.99991532659183	FALSE	NoDEG	-0.0930961501080911	0.936774561942855	FALSE	NoDEG	casein kinase like 13
AT1G04445	0.45176540319554	0.83405957333057	0.22786600749588	0.202719687325154	0.160492493685824	0.252979486989644	-1.38522032678829	NA	NA	NA	-0.585409602196972	NA	NA	NoDEG	C2H2-like zinc finger protein
AT1G04450	0	0	0	0	0	0.0843264956632148	0.902176723116895	NA	NA	NoDEG	1.46661330879797	NA	NA	NA	ROP-interactive CRIB motif-containing protein 3
AT1G04455	0	0	0	0	0	0	NA	NA	NA	NA	NA	NA	NA	NA	NA
AT1G04470	0.112941350798885	0	0	0	0	0	-1.02137662852559	NA	NA	NA	-1.29199384601066	NA	NA	NA	Protein of unknown function (DUF810)
AT1G04480	73.0730539668786	72.3546679864269	73.8285864286652	70.5464511891537	74.9499945512798	77.4960495144944	-0.0407737986712523	0.99991532659183	FALSE	NoDEG	-0.015253745529303	0.996199473333691	FALSE	NoDEG	Ribosomal protein L14p/L23e family protein
AT1G04490	9.37413211630745	9.17465530663627	13.6719604497528	5.06799218312886	2.6481261458161	5.1439162354561	-1.41002478000364	0.0057614744279474	TRUE	DOWN	-1.19609452395888	NA	NA	NA	Protein of unknown function (DUF3527)
AT1G04500	0.112941350798885	0	0	0.405439374650309	0.080246246842912	0.337305982652859	2.67888253190089	NA	NA	NA	2.65797711457175	NA	NA	NA	CCT motif family protein
AT1G04510	33.2047571348722	36.8028786732114	38.1675562555599	39.9357784030554	45.6601144536169	42.0789213359442	0.175352361246819	0.99991532659183	FALSE	NoDEG	0.174714477247805	0.894881215643334	FALSE	NoDEG	MOS4-associated complex 3A
AT1G04520	3.61412322556432	4.69158509998446	5.1269851686573	6.08159061975463	5.21600604478928	5.05958973979289	0.201114909113285	0.99991532659183	FALSE	NoDEG	0.305375992732192	NA	NA	NoDEG	plasmodesmata-located protein 2
AT1G04530	40.8847689891964	50.8776339731648	39.4208192967873	35.0705059072517	34.3453936487664	26.5628461339127	-0.533986251657617	0.225456017944661	FALSE	NoDEG	-0.437159130929586	0.303914022607708	FALSE	NoDEG	Tetratricopeptide repeat (TPR)-like superfamily protein
AT1G04540	0.67764810479331	1.35534680666218	2.16472707121086	0.810878749300617	1.20369370264368	0.927591452295363	-0.545087922349204	0.99991532659183	FALSE	NoDEG	-0.70802745001313	NA	NA	NoDEG	Calcium-dependent lipid-binding (CaLB domain) family protein
AT1G04550	14.9082583054528	13.8662404066207	13.8998264572487	10.7441434282332	13.2406307290805	10.2878324709122	-0.37662212630591	0.864191756678023	FALSE	NoDEG	-0.489636440756552	0.545576279420958	FALSE	NoDEG	AUX/IAA transcriptional regulator family protein
AT1G04555	6.21177429393867	3.85752552665389	4.44338714616966	5.47343155777917	5.37649853847511	5.81852820076182	0.138426378250268	0.99991532659183	FALSE	NoDEG	0.0552934732976295	NA	NA	NoDEG	NA
AT1G04560	3.27529917316766	0.83405957333057	4.89911916116142	1.82447718592639	0.80246246842912	2.44546837423323	-0.874755716529352	0.99991532659183	FALSE	NoDEG	-0.923037616065286	NA	NA	NoDEG	AWPM-19-like family protein
AT1G04570	0.90353080639108	1.56386169999482	1.1393300374794	2.02719687325154	3.37034236740231	1.60220341760108	0.892112698396782	0.931564484529907	FALSE	NoDEG	0.77777055802768	NA	NA	NoDEG	Major facilitator superfamily protein
AT1G04580	0.22588270159777	0.104257446666321	0.22786600749588	0	0.160492493685824	0.16865299132643	-0.640567500817592	NA	NA	NoDEG	-1.19127085807616	NA	NA	NA	aldehyde oxidase 4
AT1G04590	11.8588418338829	14.7002999799513	11.393300374794	16.0148552986872	11.876444532751	11.1310974275444	-0.0591333969372197	0.99991532659183	FALSE	NoDEG	0.158481071423375	0.955997730530825	FALSE	NoDEG	NA
AT1G04600	0.45176540319554	1.14683191332953	0.569665018739701	1.62175749860123	0.160492493685824	0.927591452295363	0.143119288718268	0.99991532659183	FALSE	NoDEG	1.23897266992188	NA	NA	NA	myosin XI A
AT1G04610	0.67764810479331	0.625544679997927	1.7089950562191	1.62175749860123	0.722216221586208	1.60220341760108	0.313692797699679	0.99991532659183	FALSE	NoDEG	0.413013976324894	NA	NA	NoDEG	YUCCA 3
AT1G04620	9.71295616870411	11.676834026628	8.88677429233933	13.5822190507853	8.34560967166285	10.7094649492283	0.0084027297165452	0.99991532659183	FALSE	NoDEG	0.330820098134025	NA	NA	NoDEG	coenzyme F420 hydrogenase family / dehydrogenase, beta subunit family
AT1G04625	0	0	0.11393300374794	0	0	0.0843264956632148	-0.0595959490967363	NA	NA	NoDEG	0.038555912535088	NA	NA	NoDEG	Polynucleotidyl transferase, ribonuclease H-like superfamily protein
AT1G04630	16.3764958658383	14.596042533285	18.4571466071663	20.6774081071657	16.9319580838544	16.5279931499901	0.0506756213426645	0.99991532659183	FALSE	NoDEG	0.0449974481100623	0.993998109297046	FALSE	NoDEG	GRIM-19 protein
AT1G04635	1.01647215718996	1.14683191332953	1.1393300374794	2.02719687325154	1.12344745580077	2.19248888724359	0.608265930283065	0.99991532659183	FALSE	NoDEG	0.947249813717155	NA	NA	NoDEG	ribonuclease P family protein / Rpp14 family protein
AT1G04640	19.0870882850116	22.6238659265917	18.5710796109142	24.934521540994	24.3146127934023	23.3584392987105	0.19222986687571	0.99991532659183	FALSE	NoDEG	0.321644482309595	0.705330815326845	FALSE	NoDEG	lipoyltransferase 2
AT1G04645	0	0	0	0	0	0	NA	NA	NA	NA	NA	NA	NA	NA	Plant self-incompatibility protein S1 family
AT1G04650	2.59765106837435	1.9808914866601	1.7089950562191	1.21631812395093	1.76541743054406	1.85518290459073	-0.407600202089952	0.99991532659183	FALSE	NoDEG	-0.47393168968876	NA	NA	NoDEG	NA
AT1G04660	0.112941350798885	0.208514893332642	0.11393300374794	0.202719687325154	0.080246246842912	0	-0.997731611181042	NA	NA	NoDEG	-0.580732345618828	NA	NA	NoDEG	glycine-rich protein
AT1G04670	0	0	0	0	0	0	NA	NA	NA	NA	NA	NA	NA	NA	NA
AT1G04680	78.9460042084206	57.6543680064756	92.2857330358315	78.2497993075095	63.3142887590576	69.9909914004683	-0.179509353062216	0.99991532659183	FALSE	NoDEG	-0.245239324408357	0.624021719571606	FALSE	NoDEG	Pectin lyase-like superfamily protein
AT1G04690	90.6919046915047	84.6570466930528	92.6275320470753	91.2238592963194	96.2152499646515	94.5300016384638	0.00775339305403717	0.99991532659183	FALSE	NoDEG	-0.0111425450712	0.998611939865354	FALSE	NoDEG	potassium channel beta subunit 1
AT1G04700	4.17882997955874	4.06604041998653	6.72204722112847	6.28431030707978	4.49378982320307	4.80661025280325	-0.027059790517927	0.99991532659183	FALSE	NoDEG	-0.026842675871658	NA	NA	NoDEG	PB1 domain-containing protein tyrosine kinase
AT1G04710	15.1341410070506	14.9088148732839	13.216228434761	17.6366127972884	15.5677718875249	15.0101162280522	0.0744853566835047	0.99991532659183	FALSE	NoDEG	0.155946330065775	0.954308941025201	FALSE	NoDEG	peroxisomal 3-ketoacyl-CoA thiolase 4
AT1G04730	5.76000889074313	4.79584254665078	4.89911916116142	5.47343155777917	4.57403607004599	4.97526324412967	-0.120966869168314	0.99991532659183	FALSE	NoDEG	-0.0713494009520742	NA	NA	NoDEG	P-loop containing nucleoside triphosphate hydrolases superfamily protein
AT1G04750	67.2001037253366	65.7864488464487	68.2458692450161	71.9654890004298	71.6598984307204	72.1834802877119	0.0324342427348645	0.99991532659183	FALSE	NoDEG	0.0580069743682168	0.975165023675021	FALSE	NoDEG	vesicle-associated membrane protein 721
AT1G04760	0.790589455592195	0.521287233331606	2.62045908620262	1.21631812395093	0.40123123421456	1.09624444362179	-0.616342457032022	0.99991532659183	FALSE	NoDEG	-0.587909864537528	NA	NA	NoDEG	vesicle-associated membrane protein 726
AT1G04770	8.13177725751972	6.15118935331295	8.54497528109551	6.48702999440494	4.6542823168889	4.89093674846646	-0.603232703582533	0.64833191805889	FALSE	NoDEG	-0.614572126215925	NA	NA	NoDEG	Tetratricopeptide repeat (TPR)-like superfamily protein
AT1G04778	0.112941350798885	0.312772339998964	0.569665018739701	0.405439374650309	0.561723727900384	0.337305982652859	0.34247045814189	NA	NA	NoDEG	0.088350637089093	NA	NA	NoDEG	NA
AT1G04780	85.2707198531582	78.8186296797388	82.4874947135086	90.2102608596936	98.0609136420385	77.0744170361783	0.0348198435423754	0.99991532659183	FALSE	NoDEG	-0.0466786596024396	0.982871017310039	FALSE	NoDEG	Ankyrin repeat family protein
AT1G04790	28.461220401319	24.8132723065845	28.0275189219933	30.0025137241228	33.6231774271801	33.1403127956434	0.191946031424436	0.99991532659183	FALSE	NoDEG	0.137028381438074	0.946137746760674	FALSE	NoDEG	RING/U-box superfamily protein
AT1G04800	2.82353376997213	2.08514893332642	2.16472707121086	2.43263624790185	1.68517118370115	3.45738632219181	0.0394840355493394	0.99991532659183	FALSE	NoDEG	0.241325855015941	NA	NA	NoDEG	glycine-rich protein
AT1G04810	54.0989070326659	50.3563467398331	55.7132388327427	67.5056558792764	61.5488713285135	59.28152645124	0.160286453744379	0.99991532659183	FALSE	NoDEG	0.166783760473755	0.874002059777472	FALSE	NoDEG	26S proteasome regulatory complex, non-ATPase subcomplex, Rpn2/Psmd1 subunit
AT1G04820	137.562565273042	152.632901919494	169.076577561943	159.337674237571	231.75116088233	172.279030639948	0.229299494723631	0.99991532659183	FALSE	NoDEG	0.0859543622783824	0.954308941025201	FALSE	NoDEG	tubulin alpha-4 chain
AT1G04830	26.0894520345424	23.8749552865876	24.1537967945633	23.718203417043	25.7590452365748	25.2136222033012	-0.0515486030419362	0.99991532659183	FALSE	NoDEG	-0.064926414543815	0.984001006352064	FALSE	NoDEG	Ypt/Rab-GAP domain of gyp1p superfamily protein
AT1G04840	1.4682375603855	1.87663403999378	2.50652608245468	2.63535593522701	3.45058861424522	1.85518290459073	0.376608347634207	0.99991532659183	FALSE	NoDEG	0.114785799090402	NA	NA	NoDEG	Tetratricopeptide repeat (TPR)-like superfamily protein
AT1G04850	70.5883442493031	55.6734765198155	78.6137725860787	82.3041930540126	65.0797061896017	70.8342563571004	0.0209231068839859	0.99991532659183	FALSE	NoDEG	-0.00275350321611343	0.999272815488236	FALSE	NoDEG	ubiquitin-associated (UBA)/TS-N domain-containing protein
AT1G04860	47.7741913879284	50.3563467398331	51.6116506978169	55.5451943270923	57.1353277521534	50.7645503892553	0.0554438218392327	0.99991532659183	FALSE	NoDEG	0.0597669363182455	0.9788764405253	FALSE	NoDEG	ubiquitin-specific protease 2
AT1G04870	17.6188507246261	21.5812914599285	20.5079406746292	20.2719687325154	24.1541202997165	19.9853794721819	0.0439858295292555	0.99991532659183	FALSE	NoDEG	0.0482951624340033	0.992225223390716	FALSE	NoDEG	protein arginine methyltransferase 10
AT1G04880	0.45176540319554	0.521287233331606	0.68359802248764	0.405439374650309	0.320984987371648	0.252979486989644	-0.867678042269437	NA	NA	NoDEG	-0.87574220401634	NA	NA	NoDEG	HMG (high mobility group) box protein with ARID/BRIGHT DNA-binding domain
AT1G04890	0	0	0	0	0	0	NA	NA	NA	NA	NA	NA	NA	NA	Protein of unknown function, DUF593
AT1G04895	0	0	0	0	0	0	NA	NA	NA	NA	NA	NA	NA	NA	NA
AT1G04900	5.9858915923409	5.73415956664767	5.1269851686573	5.27071187045401	5.69748352584675	5.1439162354561	-0.130873818150592	0.99991532659183	FALSE	NoDEG	-0.128299012473458	NA	NA	NoDEG	Protein of unknown function (DUF185)
AT1G04910	27.8965136473246	21.1642616732632	25.4070598357906	28.3807562255216	31.3762825155786	25.129295707638	0.122986666390899	0.99991532659183	FALSE	NoDEG	-0.0375108283339601	0.993998109297046	FALSE	NoDEG	O-fucosyltransferase family protein
AT1G04920	1.80706161278216	2.81495105999067	4.21552113867378	2.2299165605767	2.0061561710728	2.61412136555966	-0.423803912340768	0.99991532659183	FALSE	NoDEG	-0.316440847566947	NA	NA	NoDEG	sucrose phosphate synthase 3F
AT1G04930	2.37176836677658	1.87663403999378	3.07619110119438	4.25711343382824	4.17280483583143	3.54171281785502	0.641600744499355	0.898613358546173	FALSE	NoDEG	0.471574403043808	NA	NA	NoDEG	hydroxyproline-rich glycoprotein family protein
AT1G04940	27.7835722965257	35.5517893132155	25.0652608245468	35.475945281902	38.1972134972261	34.6581897175813	0.217264408816505	0.99991532659183	FALSE	NoDEG	0.373390623662156	0.484104482963324	FALSE	NoDEG	translocon at the inner envelope membrane of chloroplasts 20
AT1G04945	3.61412322556432	1.35534680666218	3.87372212742996	3.44623468452762	2.40738740528736	3.71036580918145	0.0554440683255232	0.99991532659183	FALSE	NoDEG	-0.0859518189860639	NA	NA	NoDEG	HIT-type Zinc finger family protein
AT1G04950	21.571798002587	25.2303020932497	20.849739685873	26.3535593522701	30.7343125408353	21.8405623767726	0.147655787233611	0.99991532659183	FALSE	NoDEG	0.135995719683661	0.953157780087584	FALSE	NoDEG	TATA BOX ASSOCIATED FACTOR II 59
AT1G04960	31.0588714696934	30.2346595332332	28.597183940733	30.8133924734234	31.5367750092644	27.2374580992184	-0.0781415255400647	0.99991532659183	FALSE	NoDEG	-0.0823775076856713	0.971462863746403	FALSE	NoDEG	Protein of unknown function (DUF1664)
AT1G04970	42.4659479003808	48.5839701465057	45.8010675066719	42.1656949636321	41.4070633709426	40.1394119356903	-0.218209204413195	0.987882005357683	FALSE	NoDEG	-0.135302002131584	0.93208428634176	FALSE	NoDEG	lipid-binding serum glycoprotein family protein
AT1G04980	5.9858915923409	7.08950637330984	5.81058319114494	8.71694655498163	4.73452856373181	6.66179315739397	-0.0168093499166514	0.99991532659183	FALSE	NoDEG	0.324887018330573	NA	NA	NoDEG	PDI-like 2-2
AT1G04985	23.8306250185647	28.1495105999067	25.6349258432865	28.9889152874971	29.0491413571342	23.6114187857001	-0.00496752574852156	0.99991532659183	FALSE	NoDEG	0.040615230684505	0.993998109297046	FALSE	NoDEG	NA
AT1G04990	12.3106072370785	11.5725765799617	10.9375683598022	16.6230143606626	8.90733339956324	15.5160752020315	0.150737026452249	0.99991532659183	FALSE	NoDEG	0.42847781068297	0.63008873298214	FALSE	NoDEG	Zinc finger C-x8-C-x5-C-x3-H type family protein
AT1G05000	11.745900483084	9.17465530663627	9.79823832232285	10.9468631155583	10.8332433237931	14.1668512714201	0.170835318648028	0.99991532659183	FALSE	NoDEG	0.210423146977925	0.938945594875507	FALSE	NoDEG	Phosphotyrosine protein phosphatases superfamily protein
AT1G05005	0	0	0	0	0	0	NA	NA	NA	NA	NA	NA	NA	NA	NA
AT1G05010	320.979318970431	394.197405845361	332.342571932741	316.242712227241	446.490117433963	405.27313815741	0.0869269327599217	0.99991532659183	FALSE	NoDEG	0.11653243019758	0.931215352399335	FALSE	NoDEG	ethylene-forming enzyme
AT1G05020	7.79295320512306	8.75762551997098	7.40564524361611	7.29790874370555	10.030780855364	8.85428204463756	0.076309079471582	0.99991532659183	FALSE	NoDEG	0.0760625052690334	NA	NA	NoDEG	ENTH/ANTH/VHS superfamily protein
AT1G05030	21.1200325993915	24.2919850732528	19.3686106371498	21.6910065437915	24.7960902744598	20.7443179331508	-0.0174550828758046	0.99991532659183	FALSE	NoDEG	0.0315432048978582	0.996199473333691	FALSE	NoDEG	Major facilitator superfamily protein
AT1G05035	0	0.208514893332642	0.11393300374794	0.202719687325154	0.080246246842912	0.0843264956632148	-0.0170745526547477	NA	NA	NoDEG	1.23244848511723	NA	NA	NA	NA
AT1G05040	0	0	0.11393300374794	0	0	0	-1.02137662852559	NA	NA	NA	-1.26469058178108	NA	NA	NA	NA
AT1G05055	7.34118780192752	8.8618829666373	6.15238220238876	8.91966624230679	9.62954962114944	6.91477264438362	0.105324558981547	0.99991532659183	FALSE	NoDEG	0.172492991943049	NA	NA	NoDEG	general transcription factor II H2
AT1G05060	46.6447778799395	10.8427744532974	51.6116506978169	35.6786649692271	13.641861963295	36.4290461265088	-0.396470152084269	0.99991532659183	FALSE	NoDEG	-0.474347473016868	0.140757700496445	FALSE	NoDEG	NA
AT1G05065	1.01647215718996	0.938317019996891	0.569665018739701	0.405439374650309	0.40123123421456	0.758938460968933	-0.724402327637115	0.99991532659183	FALSE	NoDEG	-0.411102234214821	NA	NA	NoDEG	CLAVATA3/ESR-RELATED 20
AT1G05070	13.1011966926707	16.889706359944	15.4948885097199	14.393097800086	17.0924505775403	15.8533811846844	-0.00402466989177085	0.99991532659183	FALSE	NoDEG	0.0615668954102205	0.986901978165251	FALSE	NoDEG	Protein of unknown function (DUF1068)
AT1G05080	0	0	0	0	0	0	NA	NA	NA	NA	NA	NA	NA	NA	F-box/RNI-like/FBD-like domains-containing protein
AT1G05085	0	0	0	0	0	0	NA	NA	NA	NA	NA	NA	NA	NA	NA
AT1G05087	1.12941350798885	1.4596042533285	1.02539703373146	1.41903781127608	1.92590992422989	2.02383589591716	0.524048419991918	0.99991532659183	FALSE	NoDEG	0.678945600642123	NA	NA	NoDEG	NA
AT1G05090	0.112941350798885	0.312772339998964	0.22786600749588	0	0.561723727900384	0.16865299132643	0.208522359062535	NA	NA	NoDEG	-0.791974343844454	NA	NA	NoDEG	dentin sialophosphoprotein-related
AT1G05100	13.1011966926707	15.5343595532819	15.9506205247116	21.4882868564664	9.22831838693488	18.8048085328969	0.0643083746927185	0.99991532659183	FALSE	NoDEG	0.431711881486193	0.545576279420958	FALSE	NoDEG	mitogen-activated protein kinase kinase kinase 18
AT1G05120	33.9953465904644	32.0070361265606	33.9520351168862	36.8949830931781	37.8762285098545	36.0074136481927	0.0809434450117616	0.99991532659183	FALSE	NoDEG	0.0680992128557798	0.97802845718434	FALSE	NoDEG	Helicase protein with RING/U-box domain
AT1G05136	0	0	0	0	0	0	NA	NA	NA	NA	NA	NA	NA	NA	NA
AT1G05140	30.3812233649001	33.7794127198881	28.3693179332371	34.4623468452762	29.5306188381916	26.309866646923	-0.12105671517176	0.99991532659183	FALSE	NoDEG	-0.00538054704242364	0.999272815488236	FALSE	NoDEG	Peptidase M50 family protein
AT1G05150	31.5106368728889	32.0070361265606	37.8257572443161	38.7194602791045	43.4132195420154	32.8030068129906	0.113568412712	0.99991532659183	FALSE	NoDEG	0.0026046051709215	0.999272815488236	FALSE	NoDEG	Calcium-binding tetratricopeptide family protein
AT1G05160	9.37413211630745	9.38317019996891	7.63351125111199	7.90606780568102	10.3517658427357	9.02293503596399	-0.00816970038946464	0.99991532659183	FALSE	NoDEG	-0.026584303933146	NA	NA	NoDEG	cytochrome P450, family 88, subfamily A, polypeptide 3
AT1G05170	18.0706161278216	16.7854489132777	18.4571466071663	18.2447718592639	16.3702343559541	17.8772170806015	-0.0935315166989149	0.99991532659183	FALSE	NoDEG	-0.0484746387309981	0.993543907750229	FALSE	NoDEG	Galactosyltransferase family protein
AT1G05180	29.1388685061123	27.9409957065741	31.7873080456753	30.205233411448	33.1416999461227	28.671008525493	-0.0146431578985879	0.99991532659183	FALSE	NoDEG	-0.0838892378328496	0.970049613571944	FALSE	NoDEG	NAD(P)-binding Rossmann-fold superfamily protein
AT1G05190	244.405083128787	297.967782572346	219.776764229776	290.700031624271	273.960686721702	276.253599792692	0.0641063963568675	0.99991532659183	FALSE	NoDEG	0.251208234204134	0.462268760169133	FALSE	NoDEG	Ribosomal protein L6 family
AT1G05200	22.9270942121737	25.7515893265813	24.2677297983112	29.1916349748222	27.0429851860614	30.1888854474309	0.173429933239325	0.99991532659183	FALSE	NoDEG	0.303564833135683	0.700382414578485	FALSE	NoDEG	glutamate receptor 3
AT1G05205	5.64706753994425	3.64901063332124	6.26631520613671	7.90606780568102	4.17280483583143	5.48122221810896	0.0769720342904723	0.99991532659183	FALSE	NoDEG	0.101583860586092	NA	NA	NoDEG	NA
AT1G05210	2.2588270159777	1.66811914666114	3.07619110119438	5.06799218312886	2.56787989897319	2.8671008525493	0.474319889239725	0.99991532659183	FALSE	NoDEG	0.491277493431266	NA	NA	NoDEG	Transmembrane protein 97, predicted
AT1G05220	0.67764810479331	0.312772339998964	0.34179901124382	0.810878749300617	0.40123123421456	1.18057093928501	0.782654921470586	NA	NA	NoDEG	0.96273516118963	NA	NA	NoDEG	Transmembrane protein 97, predicted
AT1G05230	17.7317920754249	19.3918850799357	20.963672689621	15.2039765493866	18.3763905270269	16.0220341760108	-0.285468875360415	0.985943127372658	FALSE	NoDEG	-0.332301195613288	0.749753134079117	FALSE	NoDEG	homeodomain GLABROUS 2
AT1G05240	0.338824052396655	0	0.11393300374794	0.202719687325154	0.080246246842912	0.337305982652859	0.416655483550084	NA	NA	NoDEG	0.265778641007586	NA	NA	NoDEG	Peroxidase superfamily protein
AT1G05250	0	0	0	0	0	0	NA	NA	NA	NA	NA	NA	NA	NA	Peroxidase superfamily protein
AT1G05260	27.7835722965257	6.98524892664352	32.243040060667	24.1236427916934	14.60481692541	25.7195811772805	-0.104095641078021	0.99991532659183	FALSE	NoDEG	-0.291252609080966	0.723813158229166	FALSE	NoDEG	Peroxidase superfamily protein
AT1G05270	34.4471119936599	31.5900063398953	32.1291070569191	30.8133924734234	33.7034236740231	32.4657008303377	-0.0808401056306262	0.99991532659183	FALSE	NoDEG	-0.101247620112645	0.959095743165194	FALSE	NoDEG	TraB family protein
AT1G05280	1.24235485878774	0.417029786665285	0.569665018739701	1.82447718592639	0.320984987371648	1.01191794795858	0.356439336277448	0.99991532659183	FALSE	NoDEG	0.548815265366731	NA	NA	NoDEG	Protein of unknown function (DUF604)
AT1G05290	0	0	0	0	0	0	NA	NA	NA	NA	NA	NA	NA	NA	CCT motif family protein
AT1G05291	0	0	0	0	0	0	NA	NA	NA	NA	NA	NA	NA	NA	Protein of unknown function (DUF1218)
AT1G05300	1.69412026198327	1.77237659332746	2.16472707121086	3.44623468452762	2.16664866475862	3.12008033953895	0.544363823040862	0.99991532659183	FALSE	NoDEG	0.729470295823174	NA	NA	NoDEG	zinc transporter 5 precursor
AT1G05310	2.48470971757547	4.79584254665078	4.67125315366554	5.67615124510432	5.85797601953258	5.22824273111932	0.4144854249983	0.99991532659183	FALSE	NoDEG	0.576953889431723	NA	NA	NoDEG	Pectin lyase-like superfamily protein
AT1G05320	49.2424289483139	33.0496105932238	53.5485117615318	41.7602555889818	37.9564747566974	41.8259418489545	-0.22218836128642	0.99991532659183	FALSE	NoDEG	-0.328476676453658	0.46390595950038	FALSE	NoDEG	NA
AT1G05330	0.564706753994425	0.83405957333057	0.34179901124382	0.405439374650309	0.641969974743296	0.421632478316074	-0.301314349700463	NA	NA	NoDEG	-0.163293333764497	NA	NA	NoDEG	NA
AT1G05340	81.9954206799905	75.7951637264155	83.1710927359963	72.1682086877549	74.8697483044369	75.5565401142405	-0.179553720628142	0.992981595797076	FALSE	NoDEG	-0.190093551656527	0.788282844787785	FALSE	NoDEG	NA
AT1G05350	22.0235634057826	18.3493106132725	22.1030027271004	26.3535593522701	29.6911113318775	25.2979486989644	0.318265517541167	0.802467007389092	FALSE	NoDEG	0.192496437261106	0.904723337208574	FALSE	NoDEG	NAD(P)-binding Rossmann-fold superfamily protein
AT1G05360	9.0353080639108	8.13208083997306	9.68430531857491	13.7849387381105	9.95053460852109	11.6370564015236	0.313012537965973	0.99991532659183	FALSE	NoDEG	0.395577151098589	0.75338038481053	FALSE	NoDEG	NA
AT1G05370	1.69412026198327	1.04257446666321	1.59506205247116	1.41903781127608	1.84566367738698	1.34922393061144	0.0441707855693608	0.99991532659183	FALSE	NoDEG	-0.285074580741314	NA	NA	NoDEG	Sec14p-like phosphatidylinositol transfer family protein
AT1G05380	43.9341854607663	49.7308020598352	49.1051246153622	64.0594211947488	65.9624149048737	53.0413657721621	0.284191883645679	0.771860636363294	FALSE	NoDEG	0.288586856305782	0.575413931953995	FALSE	NoDEG	Acyl-CoA N-acyltransferase with RING/FYVE/PHD-type zinc finger protein
AT1G05385	9.26119076550857	14.596042533285	10.9375683598022	13.9876584254356	10.3517658427357	11.2997504188708	-0.0591391934366183	0.99991532659183	FALSE	NoDEG	0.2752447817079	0.894881215643334	FALSE	NoDEG	photosystem II 11 kDa protein-related
AT1G05400	0.564706753994425	0.417029786665285	0.34179901124382	0.810878749300617	0.40123123421456	0.590285469642504	0.322385078795065	NA	NA	NoDEG	0.558652638846758	NA	NA	NoDEG	NA
AT1G05410	14.2306102006595	15.6386169999482	14.4694914759884	16.8257340479878	19.7405767233564	17.2026051152958	0.214425750408541	0.99991532659183	FALSE	NoDEG	0.217149410004609	0.913605790944927	FALSE	NoDEG	Protein of unknown function (DUF1423)
AT1G05420	0.112941350798885	0.625544679997927	0.22786600749588	1.01359843662577	2.40738740528736	1.26489743494822	2.20751401516248	0.315417673672802	FALSE	NoDEG	2.73348114690696	NA	NA	NA	ovate family protein 12
AT1G05430	17.3929680230283	18.3493106132725	16.5202855434513	18.8529309212393	19.178852995456	17.286931610959	0.00872746944511431	0.99991532659183	FALSE	NoDEG	0.0520522687471539	0.990206327807414	FALSE	NoDEG	NA
AT1G05440	0.790589455592195	0.417029786665285	0.45573201499176	0.405439374650309	0.722216221586208	0.421632478316074	-0.131239009305166	NA	NA	NoDEG	-0.622439508462646	NA	NA	NoDEG	C-8 sterol isomerases
AT1G05450	0	0	0.11393300374794	0	0	0.16865299132643	0.693155354629499	NA	NA	NoDEG	0.733686692475252	NA	NA	NoDEG	Bifunctional inhibitor/lipid-transfer protein/seed storage 2S albumin superfamily protein
AT1G05460	6.43765699553644	6.25544679997927	6.60811421738052	8.91966624230679	9.14807214009197	6.91477264438362	0.295540022326181	0.99991532659183	FALSE	NoDEG	0.223561176062999	NA	NA	NoDEG	P-loop containing nucleoside triphosphate hydrolases superfamily protein
AT1G05470	10.9553110274918	7.81930849997409	11.0515013635502	13.9876584254356	10.030780855364	9.95052648825935	0.0995866375966628	0.99991532659183	FALSE	NoDEG	0.0578900748365018	0.993998109297046	FALSE	NoDEG	DNAse I-like superfamily protein
AT1G05490	1.35529620958662	0.729802126664249	1.36719604497528	1.41903781127608	1.3641861963295	2.10816239158037	0.46618390086059	0.99991532659183	FALSE	NoDEG	0.383437888838708	NA	NA	NoDEG	chromatin remodeling 31
AT1G05500	49.4683116499116	50.9818914198311	50.1305216490936	50.6799218312886	46.7835619094177	50.258591415276	-0.0993303552262457	0.99991532659183	FALSE	NoDEG	-0.0129501031333246	0.998611939865354	FALSE	NoDEG	Calcium-dependent lipid-binding (CaLB domain) family protein
AT1G05510	1.35529620958662	0.938317019996891	3.07619110119438	0.810878749300617	0.882708715272032	1.77085640892751	-0.634742476494636	0.99991532659183	FALSE	NoDEG	-0.713496045668354	NA	NA	NoDEG	Protein of unknown function (DUF1264)
AT1G05520	39.7553554812075	36.9071361198777	43.8642064429569	51.288080893264	47.1045468967894	43.6811247535453	0.164094008430612	0.99991532659183	FALSE	NoDEG	0.141282215527716	0.926399005005181	FALSE	NoDEG	Sec23/Sec24 protein transport family protein
AT1G05530	0.45176540319554	0.104257446666321	0.68359802248764	0.810878749300617	0.320984987371648	0.590285469642504	0.379357280978775	NA	NA	NoDEG	0.243115054393979	NA	NA	NoDEG	UDP-glucosyl transferase 75B2
AT1G05540	1.80706161278216	1.14683191332953	1.02539703373146	1.82447718592639	1.12344745580077	1.34922393061144	0.00249048816842995	0.99991532659183	FALSE	NoDEG	0.0940895524477238	NA	NA	NoDEG	Protein of unknown function (DUF295)
AT1G05550	0	0.104257446666321	0.34179901124382	0	0.160492493685824	0.16865299132643	-0.335026243375673	NA	NA	NoDEG	-0.798055994961439	NA	NA	NoDEG	Protein of unknown function (DUF295)
AT1G05560	0	0	0	0	0	0	NA	NA	NA	NA	NA	NA	NA	NA	UDP-glucosyltransferase 75B1
AT1G05570	70.9271683016998	69.8524892664352	80.7784996572895	86.1558671131906	91.9621988819772	81.2907418193391	0.160513072746392	0.99991532659183	FALSE	NoDEG	0.108278236620773	0.935885068763284	FALSE	NoDEG	callose synthase 1
AT1G05575	16.8282612690339	16.889706359944	18.3432136034184	9.3251056169571	12.1171832732797	17.7085640892751	-0.450791702864569	0.846126134247954	FALSE	NoDEG	-0.36093190587766	0.816120162592501	FALSE	NoDEG	NA
AT1G05577	0.22588270159777	0	0.11393300374794	0.202719687325154	0.240738740528736	0.337305982652859	1.19186376766842	NA	NA	NA	0.681313775541469	NA	NA	NoDEG	Domain of unknown function (DUF966)
AT1G05580	0	0	0	0	0	0	NA	NA	NA	NA	NA	NA	NA	NA	cation/H+ exchanger 23
AT1G05590	6.66353969713422	8.65336807330466	7.74744425485993	6.08159061975463	8.82708715272032	7.58938460968933	-0.0840483975125449	0.99991532659183	FALSE	NoDEG	-0.081326706248122	NA	NA	NoDEG	beta-hexosaminidase 2
AT1G05600	4.85647808435205	6.77673403331088	6.49418121363259	7.90606780568102	8.6665946590345	6.07150768775147	0.243982348226734	0.99991532659183	FALSE	NoDEG	0.247149188266731	NA	NA	NoDEG	Tetratricopeptide repeat (TPR)-like superfamily protein
AT1G05610	0.564706753994425	0.312772339998964	0.569665018739701	0.405439374650309	0.320984987371648	0.337305982652859	-0.524930356237041	NA	NA	NoDEG	-0.664510870104169	NA	NA	NoDEG	ADP-glucose pyrophosphorylase small subunit 2
AT1G05615	0	0	0	0	0	0	NA	NA	NA	NA	NA	NA	NA	NA	Domain of unknown function (DUF313)
AT1G05620	21.0070912485926	13.0321808332902	21.1915386971169	23.718203417043	18.7776217612414	24.5390102379955	0.216082781659381	0.99991532659183	FALSE	NoDEG	0.165567872029027	0.933349717642503	FALSE	NoDEG	uridine-ribohydrolase 2
AT1G05630	19.7647363898049	23.040895713257	21.4194047046127	22.0964459184418	24.2343665465594	22.0092153680991	0.022072293244721	0.99991532659183	FALSE	NoDEG	0.0686688847851339	0.982871017310039	FALSE	NoDEG	Endonuclease/exonuclease/phosphatase family protein
AT1G05640	1.58117891118439	2.29366382665907	2.73439208995056	1.82447718592639	2.80861863950192	2.10816239158037	-0.0106666085868091	0.99991532659183	FALSE	NoDEG	-0.140854006232305	NA	NA	NoDEG	Ankyrin repeat family protein
AT1G05650	0.338824052396655	0	0.569665018739701	0.202719687325154	0.160492493685824	0.337305982652859	-0.382088521296909	NA	NA	NoDEG	-0.707434287771767	NA	NA	NoDEG	Pectin lyase-like superfamily protein
AT1G05660	2.2588270159777	1.14683191332953	1.82292805996704	1.62175749860123	1.20369370264368	1.60220341760108	-0.312511764672935	0.99991532659183	FALSE	NoDEG	-0.374015869935234	NA	NA	NoDEG	Pectin lyase-like superfamily protein
AT1G05670	5.76000889074313	6.77673403331088	6.8359802248764	5.47343155777917	6.58019224111879	5.90285469642504	-0.165324425753835	0.99991532659183	FALSE	NoDEG	-0.166333049382188	NA	NA	NoDEG	Pentatricopeptide repeat (PPR-like) superfamily protein
AT1G05675	4.96941943515094	11.1555467932964	9.11464029983521	5.87887093242947	7.78388594376247	6.66179315739397	-0.375077884455992	0.99991532659183	FALSE	NoDEG	-0.17776122528957	NA	NA	NoDEG	UDP-Glycosyltransferase superfamily protein
AT1G05680	24.508273123358	19.2876276332694	24.6095288095551	25.3399609156443	4.81477481057472	23.7800717770266	-0.414477512558429	0.99991532659183	FALSE	NoDEG	-0.0366426760620714	0.993998109297046	FALSE	NoDEG	Uridine diphosphate glycosyltransferase 74E2
AT1G05690	7.45412915272641	5.83841701331399	5.01305216490936	5.87887093242947	6.49994599427587	7.67371110535255	0.0773201884656954	0.99991532659183	FALSE	NoDEG	0.109324618201564	NA	NA	NoDEG	BTB and TAZ domain protein 3
AT1G05700	1.35529620958662	1.14683191332953	1.48112904872322	2.83807562255216	0.160492493685824	2.95142734821252	0.487417559917287	0.99991532659183	FALSE	NoDEG	1.00349492806543	NA	NA	NA	Leucine-rich repeat transmembrane protein kinase protein
AT1G05710	19.8776777406038	13.3449531732891	20.3940076708813	18.2447718592639	14.5245706785671	18.3831760545808	-0.134085414182285	0.99991532659183	FALSE	NoDEG	-0.166352688389613	0.936518683693461	FALSE	NoDEG	basic helix-loop-helix (bHLH) DNA-binding superfamily protein
AT1G05720	8.13177725751972	6.98524892664352	8.31710927359963	7.29790874370555	8.58634841219159	8.01101708800541	-0.0242208419719893	0.99991532659183	FALSE	NoDEG	-0.12345915657046	NA	NA	NoDEG	selenoprotein family protein
AT1G05730	1.24235485878774	0.417029786665285	1.82292805996704	2.43263624790185	0.80246246842912	2.19248888724359	0.563570760899467	0.99991532659183	FALSE	NoDEG	0.557090710088506	NA	NA	NoDEG	Eukaryotic protein of unknown function (DUF842)
AT1G05740	0	0.104257446666321	0	0	0	0.16865299132643	0.693131040171404	NA	NA	NoDEG	2.13216433032432	NA	NA	NA	Eukaryotic protein of unknown function (DUF842)
AT1G05750	3.61412322556432	3.12772339998964	4.44338714616966	4.8652724958037	5.77772977268967	4.13199828749753	0.341601724273375	0.99991532659183	FALSE	NoDEG	0.114062560294772	NA	NA	NoDEG	Tetratricopeptide repeat (TPR)-like superfamily protein
AT1G05760	0	0	0	0	0	0	NA	NA	NA	NA	NA	NA	NA	NA	Mannose-binding lectin superfamily protein
AT1G05770	1.24235485878774	0.208514893332642	0.797531026235581	0.405439374650309	0.481477481057472	0.252979486989644	-1.03878354103393	NA	NA	NA	-1.744199793731	NA	NA	NA	Mannose-binding lectin superfamily protein
AT1G05780	6.32471564473756	3.4404957399886	5.1269851686573	6.48702999440494	6.0184685132184	4.72228375714003	0.134152396337926	0.99991532659183	FALSE	NoDEG	-0.0977840669290621	NA	NA	NoDEG	Vacuolar ATPase assembly integral membrane protein VMA21-like domain
AT1G05783	0.564706753994425	1.14683191332953	0.569665018739701	1.41903781127608	0.722216221586208	1.01191794795858	0.332471303542353	0.99991532659183	FALSE	NoDEG	1.03603852950051	NA	NA	NA	NA
AT1G05785	5.87295024154202	5.31712977998238	6.49418121363259	5.47343155777917	6.41969974743296	3.9633452961711	-0.226888346156899	0.99991532659183	FALSE	NoDEG	-0.456637128796372	NA	NA	NoDEG	Got1/Sft2-like vescicle transport protein family
AT1G05790	17.9576747770227	20.3302020999326	19.5964766446457	22.299165605767	24.7158440276169	24.4546837423323	0.24107896854941	0.99991532659183	FALSE	NoDEG	0.293981147921452	0.776553848084595	FALSE	NoDEG	lipase class 3 family protein
AT1G05800	0	0.104257446666321	0.34179901124382	0	0.40123123421456	0.421632478316074	0.946321058882165	NA	NA	NoDEG	0.464322817850154	NA	NA	NoDEG	alpha/beta-Hydrolases superfamily protein
AT1G05805	28.1223963489224	29.6091148532352	25.5209928395386	29.3943546621474	28.9688951102912	32.4657008303377	0.0570016775214882	0.99991532659183	FALSE	NoDEG	0.180575539924073	0.912504298304051	FALSE	NoDEG	basic helix-loop-helix (bHLH) DNA-binding superfamily protein
AT1G05810	8.13177725751972	8.44485317997202	10.3679033410625	5.87887093242947	9.87028836167818	8.26399657499505	-0.199596827624876	0.99991532659183	FALSE	NoDEG	-0.379163986493167	NA	NA	NoDEG	RAB GTPase homolog A5E
AT1G05820	2.59765106837435	3.12772339998964	2.05079406746292	3.24351499720247	2.96911113318775	3.20440683520216	0.195624578386285	0.99991532659183	FALSE	NoDEG	0.4376186370038	NA	NA	NoDEG	SIGNAL PEPTIDE PEPTIDASE-LIKE 5
AT1G05830	48.113015440325	49.8350595065015	47.510062562891	56.7615124510432	58.339021454797	45.9579401364521	0.0713975452274705	0.99991532659183	FALSE	NoDEG	0.0561336647505565	0.982132394055698	FALSE	NoDEG	trithorax-like protein 2
AT1G05835	0.112941350798885	0.208514893332642	0.45573201499176	0	0.160492493685824	0.252979486989644	-0.793305053885481	NA	NA	NoDEG	-0.940005043577886	NA	NA	NoDEG	PHD finger protein
AT1G05840	34.7859360460566	34.717729739885	31.3315760306835	33.8541877833008	42.4502645799005	35.8387606568663	0.0891802756329461	0.99991532659183	FALSE	NoDEG	0.0473997961527663	0.986901978165251	FALSE	NoDEG	Eukaryotic aspartyl protease family protein
AT1G05850	414.607698782707	449.036822791846	432.489682227181	365.909035621903	518.310508358369	384.52882022426	-0.100565938143766	0.99991532659183	FALSE	NoDEG	-0.206467447483958	0.57109344736948	FALSE	NoDEG	Chitinase family protein
AT1G05860	10.3906042734974	10.6342595599648	9.45643931107903	10.7441434282332	11.5554595453793	8.76995554897434	-0.0480207544252439	0.99991532659183	FALSE	NoDEG	-0.0770730195515212	NA	NA	NoDEG	NA
AT1G05870	16.6023785674361	16.4726765732788	19.1407446296539	13.176779676135	14.3640781848813	14.5884837497362	-0.366351690806223	0.771860636363294	FALSE	NoDEG	-0.382315355024833	0.687473903242646	FALSE	NoDEG	Protein of unknown function (DUF1685)
AT1G05880	0.112941350798885	0	0.34179901124382	0	0.080246246842912	0.252979486989644	-0.328371194016389	NA	NA	NoDEG	-0.633178245291441	NA	NA	NoDEG	RING/U-box superfamily protein
AT1G05890	64.6024526569622	58.1756552398072	67.4483382187805	70.951890563804	81.1289555581841	66.1119725999604	0.132064105652945	0.99991532659183	FALSE	NoDEG	0.0174128907171753	0.996199473333691	FALSE	NoDEG	RING/U-box superfamily protein
AT1G05894	1.01647215718996	0.83405957333057	0.22786600749588	1.82447718592639	0.561723727900384	0.927591452295363	0.511697994601441	0.99991532659183	FALSE	NoDEG	1.04072313675067	NA	NA	NA	NA
AT1G05900	16.3764958658383	18.8705978466041	15.9506205247116	12.5686206141596	18.215898033341	15.1787692193787	-0.210138823542588	0.99991532659183	FALSE	NoDEG	-0.232884370653753	0.907775367541885	FALSE	NoDEG	endonuclease III 2
AT1G05910	23.3788596153692	22.4153510332591	25.1791938282948	29.7997940367977	28.7281563697625	24.7076632293219	0.155357215542928	0.99991532659183	FALSE	NoDEG	0.120421842404128	0.955983250721278	FALSE	NoDEG	cell division cycle protein 48-related / CDC48-related
AT1G05920	0	0.104257446666321	0	0	0	0	-1.02137662852559	NA	NA	NA	NA	NA	NA	NA	Domain of unknown function (DUF313)
AT1G05930	0	0	0	0	0	0	NA	NA	NA	NA	NA	NA	NA	NA	Domain of unknown function (DUF313)
AT1G05940	24.0565077201625	24.2919850732528	27.0021218882618	31.2188318480738	27.5244626671188	27.8277435688609	0.12494825338691	0.99991532659183	FALSE	NoDEG	0.170236456343803	0.921233260208836	FALSE	NoDEG	cationic amino acid transporter 9
AT1G05950	2.37176836677658	1.66811914666114	2.8483250936985	3.24351499720247	2.72837239265901	3.62603931351824	0.420371283400395	0.99991532659183	FALSE	NoDEG	0.379593443656097	NA	NA	NoDEG	NA
AT1G05960	66.0706902173477	65.2651616131171	72.347457379942	90.2102608596936	89.4745652298469	87.6995554897434	0.324198474367918	0.278135956175917	FALSE	NoDEG	0.329187861992189	0.305674348301477	FALSE	NoDEG	ARM repeat superfamily protein
AT1G05970	7.34118780192752	9.07039785996995	7.06384623237229	8.71694655498163	6.98142347533335	5.81852820076182	-0.227806714600469	0.99991532659183	FALSE	NoDEG	-0.0596916889337458	NA	NA	NoDEG	RNA-binding (RRM/RBD/RNP motifs) family protein
AT1G05990	0.338824052396655	0	0	0	0	0.252979486989644	-0.345752050430599	NA	NA	NoDEG	-0.282308572166408	NA	NA	NoDEG	EF hand calcium-binding protein family
AT1G06000	0	0	0	0	0	0	NA	NA	NA	NA	NA	NA	NA	NA	UDP-Glycosyltransferase superfamily protein
AT1G06010	8.80942536231303	7.08950637330984	7.63351125111199	8.10878749300617	7.46290095639082	9.36024101861685	0.0213976930830202	0.99991532659183	FALSE	NoDEG	0.0692548914444403	NA	NA	NoDEG	NA
AT1G06020	0.22588270159777	0.521287233331606	0.569665018739701	0.405439374650309	0.722216221586208	0.843264956632148	0.565491057861951	NA	NA	NoDEG	0.697491104745979	NA	NA	NoDEG	pfkB-like carbohydrate kinase family protein
AT1G06030	0.338824052396655	0.312772339998964	0.34179901124382	0.405439374650309	0.160492493685824	0.337305982652859	-0.26416455963251	NA	NA	NoDEG	0.0748840228219082	NA	NA	NoDEG	pfkB-like carbohydrate kinase family protein
AT1G06040	144.113163619377	154.196763619489	136.149939478788	116.766539899289	139.548223259824	112.575871710392	-0.307447009692834	0.623706852370003	FALSE	NoDEG	-0.325017695778019	0.243750199405314	FALSE	NoDEG	B-box zinc finger family protein
AT1G06045	0	0	0	0	0	0	NA	NA	NA	NA	NA	NA	NA	NA	NA
AT1G06050	12.3106072370785	9.38317019996891	9.11464029983521	10.7441434282332	11.3147208048506	8.09534358366862	-0.107615705060302	0.99991532659183	FALSE	NoDEG	-0.248525878989279	NA	NA	NoDEG	Protein of unknown function (DUF1336)
AT1G06060	23.8306250185647	27.2111935799098	26.0906578582783	25.5426806029694	28.7281563697625	22.768153829068	-0.0719701396040928	0.99991532659183	FALSE	NoDEG	-0.0875778170141277	0.971462863746403	FALSE	NoDEG	LisH and RanBPM domains containing protein
AT1G06070	26.7671001393357	26.3771340065793	26.3185238657742	24.5290821663437	32.0984987371648	29.0083145081459	0.0516248003646983	0.99991532659183	FALSE	NoDEG	-0.00546040924192811	0.999272815488236	FALSE	NoDEG	Basic-leucine zipper (bZIP) transcription factor family protein
AT4G14560	17.9576747770227	21.3727765665958	17.4317495734348	7.50062843103071	12.8393994948659	10.1191794795858	-0.941995413088757	0.0245634107841683	TRUE	NoDEG	-1.00171921101617	0.0195855682778661	TRUE	DOWN	indole-3-acetic acid inducible
AT1G06090	4.06588862875986	2.50217871999171	4.32945414242172	4.05439374650309	2.96911113318775	3.54171281785502	-0.122592419981665	0.99991532659183	FALSE	NoDEG	-0.188867138725515	NA	NA	NoDEG	Fatty acid desaturase family protein
AT1G06100	4.29177133035763	3.02346595332332	7.29171223986817	3.64895437185278	2.24689491160154	2.78277435688609	-0.838163505603565	0.686116669514142	FALSE	NoDEG	-0.904958906561503	NA	NA	NoDEG	Fatty acid desaturase family protein
AT1G06110	40.7718276383975	40.556146753199	39.4208192967873	38.5167405917793	44.5366669978162	38.6215350137524	-0.0544992938517947	0.99991532659183	FALSE	NoDEG	-0.0877687484513111	0.962488176284406	FALSE	NoDEG	SKP1/ASK-interacting protein 16
AT1G06120	2.03294431437993	0.83405957333057	2.16472707121086	1.01359843662577	1.3641861963295	1.43355042627465	-0.419965208106039	0.99991532659183	FALSE	NoDEG	-0.76217347238923	NA	NA	NoDEG	Fatty acid desaturase family protein
AT1G06130	37.270645763632	40.2433744132	35.7749631768532	32.840589346675	41.2465708772568	35.1641486915606	-0.116552370421731	0.99991532659183	FALSE	NoDEG	-0.129516660813532	0.946137746760674	FALSE	NoDEG	glyoxalase 2-4
AT1G06135	0.22588270159777	0.417029786665285	0.22786600749588	0.202719687325154	0.160492493685824	0.16865299132643	-0.820720133931889	NA	NA	NoDEG	-0.341772934414132	NA	NA	NoDEG	NA
AT1G06137	0.112941350798885	0	0	0	0	0	-1.02137662852559	NA	NA	NA	-1.29199384601066	NA	NA	NA	NA
AT1G06140	1.35529620958662	0.625544679997927	1.02539703373146	0.608159061975463	1.84566367738698	1.09624444362179	0.243543776354426	0.99991532659183	FALSE	NoDEG	-0.447042355427311	NA	NA	NoDEG	Pentatricopeptide repeat (PPR) superfamily protein
AT1G06143	1.80706161278216	1.66811914666114	1.82292805996704	2.83807562255216	2.24689491160154	2.36114187857001	0.40425224293141	0.99991532659183	FALSE	NoDEG	0.468948992728466	NA	NA	NoDEG	NA
AT1G06148	0	0.208514893332642	0.11393300374794	0.405439374650309	0.080246246842912	0.0843264956632148	0.556672638693543	NA	NA	NoDEG	1.96410679370045	NA	NA	NA	NA
AT1G06150	21.571798002587	22.1025786932601	22.4448017383442	23.3127640423927	26.5615077050039	17.7928905849383	-0.0398317132210597	0.99991532659183	FALSE	NoDEG	-0.154022319868341	0.948235853205601	FALSE	NoDEG	basic helix-loop-helix (bHLH) DNA-binding superfamily protein
AT1G06160	0.90353080639108	2.18940637999275	1.1393300374794	0.202719687325154	0.962954962114944	1.34922393061144	-0.73109989945564	0.99991532659183	FALSE	NoDEG	-0.273661885693265	NA	NA	NoDEG	octadecanoid-responsive Arabidopsis AP2/ERF 59
AT1G06170	0.338824052396655	0.312772339998964	0.34179901124382	0.202719687325154	0.160492493685824	0.421632478316074	-0.365420459107605	NA	NA	NoDEG	-0.0740843806769655	NA	NA	NoDEG	basic helix-loop-helix (bHLH) DNA-binding superfamily protein
AT1G06180	2.37176836677658	2.18940637999275	2.73439208995056	4.25711343382824	1.76541743054406	3.12008033953895	0.211916285251381	0.99991532659183	FALSE	NoDEG	0.470445701909423	NA	NA	NoDEG	myb domain protein 13
AT1G06190	42.0141824971852	46.4988212131793	35.0913651543655	55.7479140144174	49.5119343020767	46.8855315887474	0.218009516863653	0.99991532659183	FALSE	NoDEG	0.366499492997785	0.438602992430697	FALSE	NoDEG	Rho termination factor
AT1G06200	48.0000740895261	43.0583254731907	44.3199384579487	38.111301217129	47.5860243778468	45.7049606494624	-0.101389174726081	0.99991532659183	FALSE	NoDEG	-0.159595632452292	0.917367524094417	FALSE	NoDEG	Peptidase S24/S26A/S26B/S26C family protein
AT1G06210	37.270645763632	31.0687191065637	36.116762188097	31.6242712227241	30.0120963192491	32.3813743346745	-0.217865041339513	0.99991532659183	FALSE	NoDEG	-0.226955431550437	0.81649751847813	FALSE	NoDEG	ENTH/VHS/GAT family protein
AT1G06220	63.3600977981745	67.5588254397762	65.7393431625614	73.587246499031	74.3882708233794	63.4135247387375	0.0302475359826428	0.99991532659183	FALSE	NoDEG	0.0440959392105616	0.985036394361645	FALSE	NoDEG	Ribosomal protein S5/Elongation factor G/III/V family protein
AT1G06225	0	0	0	0	0	0.0843264956632148	0.902176723116895	NA	NA	NoDEG	1.46661330879797	NA	NA	NA	CLAVATA3/ESR-RELATED 3
AT1G06230	81.543655276795	84.7613041397192	85.1079537997112	99.9408058513011	103.276919686828	91.5785742902513	0.158384261249386	0.99991532659183	FALSE	NoDEG	0.163498398668506	0.838343599630803	FALSE	NoDEG	global transcription factor group E4
AT1G06240	4.74353673355317	8.13208083997306	3.64585611993408	5.27071187045401	5.85797601953258	6.49314016606754	0.0179669223924445	0.99991532659183	FALSE	NoDEG	0.47344680523904	NA	NA	NoDEG	Protein of unknown function DUF455
AT1G06250	0.790589455592195	1.35534680666218	2.2786600749588	1.62175749860123	1.52467869001533	1.18057093928501	-0.108390038673802	0.99991532659183	FALSE	NoDEG	-0.183295016720066	NA	NA	NoDEG	alpha/beta-Hydrolases superfamily protein
AT1G06260	0	0	0	0	0	0	NA	NA	NA	NA	NA	NA	NA	NA	Cysteine proteinases superfamily protein
AT1G06270	3.16235782236878	1.9808914866601	3.07619110119438	4.05439374650309	2.96911113318775	2.19248888724359	0.0614767551301659	0.99991532659183	FALSE	NoDEG	-0.0950905423575691	NA	NA	NoDEG	Pentatricopeptide repeat (PPR) superfamily protein
AT1G06280	0	0	0	0	0	0	NA	NA	NA	NA	NA	NA	NA	NA	LOB domain-containing protein 2
AT1G06290	83.0118928371805	70.4780339464331	87.0448148634262	90.8184199216691	73.3450696144216	84.5794751502045	-0.0221712909258424	0.99991532659183	FALSE	NoDEG	0.00842879099284464	0.999272815488236	FALSE	NoDEG	acyl-CoA oxidase 3
AT1G06310	0.22588270159777	0.104257446666321	0.34179901124382	0.608159061975463	0.40123123421456	0.252979486989644	0.797806908944588	NA	NA	NoDEG	0.48373665682886	NA	NA	NoDEG	acyl-CoA oxidase 6
AT1G06320	0	0	0	0	0	0	NA	NA	NA	NA	NA	NA	NA	NA	NA
AT1G06330	0.112941350798885	0	0.11393300374794	0.202719687325154	0	0	-0.962884787641915	NA	NA	NoDEG	-0.580732345618828	NA	NA	NoDEG	Heavy metal transport/detoxification superfamily protein
AT1G06340	0.112941350798885	0	0	0	0	0	-1.02137662852559	NA	NA	NA	-1.29199384601066	NA	NA	NA	Plant Tudor-like protein
AT1G06350	1.01647215718996	0.938317019996891	1.02539703373146	1.41903781127608	1.20369370264368	0.590285469642504	-0.00855370160217954	0.99991532659183	FALSE	NoDEG	-0.1520863256975	NA	NA	NoDEG	Fatty acid desaturase family protein
AT1G06360	80.3013004180072	51.29466375983	87.7284128859139	66.6947771299757	71.8203909244063	86.8562905331113	-0.0149016799585535	0.99991532659183	FALSE	NoDEG	-0.14765495375096	0.916030366218104	FALSE	NoDEG	Fatty acid desaturase family protein
AT1G06380	4.74353673355317	2.60643616665803	4.10158813492584	3.44623468452762	4.89502105741763	4.04767179183431	0.075909149619696	0.99991532659183	FALSE	NoDEG	-0.252695738044033	NA	NA	NoDEG	Ribosomal protein L1p/L10e family
AT1G06390	73.5248193700741	85.8038786063824	74.7400504586487	70.951890563804	90.6782589324906	79.4355589147484	-0.0250359649127301	0.99991532659183	FALSE	NoDEG	-0.00483765536446608	0.999272815488236	FALSE	NoDEG	GSK3/SHAGGY-like protein kinase 1
AT1G06400	107.633107311337	103.423387092991	105.388028466845	80.0742764934359	100.949778528383	96.3008580473913	-0.252713012361449	0.836795379558696	FALSE	NoDEG	-0.295581397510933	0.487015235052223	FALSE	NoDEG	Ras-related small GTP-binding family protein
AT1G06410	584.245607682632	560.696548171475	562.829038514824	538.018050160959	598.155523967066	570.553069657312	-0.0699537168138178	0.99991532659183	FALSE	NoDEG	-0.0824764838567762	0.947911691238164	FALSE	NoDEG	trehalose-phosphatase/synthase 7
AT1G06420	0.564706753994425	0.521287233331606	1.02539703373146	1.62175749860123	0.722216221586208	0.758938460968933	0.418926735542688	0.99991532659183	FALSE	NoDEG	0.482702101002162	NA	NA	NoDEG	NA
AT1G06430	297.148693951866	316.421350632285	257.602521474093	283.19940319324	235.843719471318	287.637676707226	-0.185974370100009	0.99991532659183	FALSE	NoDEG	0.00552668262799096	0.999272815488236	FALSE	NoDEG	FTSH protease 8
AT1G06440	3.0494164715699	3.54475318665492	2.8483250936985	2.63535593522701	3.45058861424522	3.28873333086538	-0.0594296854829883	0.99991532659183	FALSE	NoDEG	-0.000327482644260715	NA	NA	NoDEG	Ubiquitin carboxyl-terminal hydrolase family protein
AT1G06450	1.24235485878774	0.521287233331606	1.25326304122734	0.405439374650309	0.80246246842912	0.927591452295363	-0.481528488046211	0.99991532659183	FALSE	NoDEG	-0.833604940889464	NA	NA	NoDEG	Polynucleotidyl transferase, ribonuclease H-like superfamily protein
AT1G06460	46.8706605815373	50.5648616331658	45.3453354916802	38.7194602791045	37.7157360161687	43.8497777448717	-0.315216380947772	0.717630582196935	FALSE	NoDEG	-0.182168528275124	0.880806605927235	FALSE	NoDEG	alpha-crystallin domain 32
AT1G06470	23.3788596153692	24.6047574132518	21.7612037158566	24.934521540994	27.1232314329043	27.9963965601873	0.134315970722107	0.99991532659183	FALSE	NoDEG	0.206861425046441	0.894881215643334	FALSE	NoDEG	Nucleotide/sugar transporter family protein
AT1G06475	0	0	0	0	0	0	NA	NA	NA	NA	NA	NA	NA	NA	NA
AT1G06490	10.9553110274918	5.21287233331606	12.1908314010296	16.6230143606626	9.38881088062071	13.1549333234615	0.393976392947098	0.99991532659183	FALSE	NoDEG	0.312305263905638	0.835749074844345	FALSE	NoDEG	glucan synthase-like 7
AT1G06500	1.35529620958662	0.83405957333057	0.569665018739701	1.21631812395093	1.28393994948659	1.09624444362179	0.310222034166809	0.99991532659183	FALSE	NoDEG	0.21319559880648	NA	NA	NoDEG	NA
AT1G06510	17.2800266722294	20.7472318865979	16.9760175584431	15.4066962367117	19.4998379828276	18.2988495589176	-0.107895806377138	0.99991532659183	FALSE	NoDEG	-0.0385885200829594	0.996199473333691	FALSE	NoDEG	NA
AT1G06515	5.3082434875476	6.25544679997927	7.06384623237229	4.45983312115339	7.78388594376247	3.62603931351824	-0.282437426818599	0.99991532659183	FALSE	NoDEG	-0.664754241511135	NA	NA	NoDEG	Protein of unknown function (DUF3317)
AT1G06520	6.21177429393867	7.50653615997513	5.58271718364906	6.68974968173009	5.93822226637549	7.4207316183629	-0.018918989741813	0.99991532659183	FALSE	NoDEG	0.237285504095192	NA	NA	NoDEG	glycerol-3-phosphate acyltransferase 1
AT1G06530	0	0	0	0	0	0	NA	NA	NA	NA	NA	NA	NA	NA	Tropomyosin-related
AT1G06540	0.564706753994425	0.312772339998964	0.22786600749588	0.608159061975463	0.561723727900384	0.337305982652859	0.346573893518167	NA	NA	NoDEG	0.148288985193808	NA	NA	NoDEG	NA
AT1G06550	29.3647512077101	16.7854489132777	33.2684370943985	32.6378696593498	21.7467328944292	27.4061110905448	-0.0252739276806269	0.99991532659183	FALSE	NoDEG	-0.105424771264727	0.955997730530825	FALSE	NoDEG	ATP-dependent caseinolytic (Clp) protease/crotonase family protein
AT1G06560	8.35765995911749	8.3405957333057	9.68430531857491	15.4066962367117	16.0492493685824	9.36024101861685	0.549371926654378	0.64833191805889	FALSE	NoDEG	0.385360162595601	NA	NA	NoDEG	NOL1/NOP2/sun family protein
AT1G06570	92.1601422518902	104.048931772989	80.8924326610375	68.9246936905524	88.1906252803603	71.2558888354165	-0.350495880094408	0.677606216078062	FALSE	NoDEG	-0.336255137059284	0.354079119443294	FALSE	NoDEG	phytoene desaturation 1
AT1G06580	8.24471860831861	6.46396169331192	6.94991322862435	7.29790874370555	7.14191596901917	7.08342563571004	-0.0767471527948815	0.99991532659183	FALSE	NoDEG	-0.114951711807229	NA	NA	NoDEG	Pentatricopeptide repeat (PPR) superfamily protein
AT1G06590	10.9553110274918	9.07039785996995	11.5072333785419	18.2447718592639	12.8393994948659	11.8900358885133	0.353989229102654	0.979581424342144	FALSE	NoDEG	0.356791651658776	0.795560357719746	FALSE	NoDEG	NA
AT1G06620	55.7930272946492	46.081791426514	66.4229411850491	61.829504634172	62.913057524843	88.2898409593859	0.284840576607899	0.992981595797076	FALSE	NoDEG	0.282588752083067	0.700382414578485	FALSE	NoDEG	2-oxoglutarate (2OG) and Fe(II)-dependent oxygenase superfamily protein
AT1G06630	39.303590078012	39.7220871798684	39.0790202855435	42.9765737129327	45.4996219599311	45.1146751798199	0.11164938473098	0.99991532659183	FALSE	NoDEG	0.140295960731806	0.931010033307888	FALSE	NoDEG	F-box/RNI-like superfamily protein
AT1G06640	159.360245977227	135.847453006217	170.785572618162	190.75922577297	162.498649856897	205.503669931255	0.196522381601609	0.99991532659183	FALSE	NoDEG	0.233993086306134	0.544997093649256	FALSE	NoDEG	2-oxoglutarate (2OG) and Fe(II)-dependent oxygenase superfamily protein
AT1G06645	15.698847761045	13.7619829599544	13.216228434761	10.541423740908	13.8023544569809	12.1430153755029	-0.278409310066704	0.99991532659183	FALSE	NoDEG	-0.36846144709864	0.771254725942446	FALSE	NoDEG	2-oxoglutarate (2OG) and Fe(II)-dependent oxygenase superfamily protein
AT1G06650	48.0000740895261	60.2608041731337	43.6363404354611	39.9357784030554	39.7218921872415	42.9221862925763	-0.383728916773217	0.640303284388541	FALSE	NoDEG	-0.172910591474387	0.894881215643334	FALSE	NoDEG	2-oxoglutarate (2OG) and Fe(II)-dependent oxygenase superfamily protein
AT1G06660	2.93647512077101	2.71069361332435	3.64585611993408	3.64895437185278	3.20984987371648	3.12008033953895	0.0263153953018317	0.99991532659183	FALSE	NoDEG	-0.00428881741890236	NA	NA	NoDEG	NA
AT1G06670	54.7765551374592	53.4840701398228	60.9541570051479	68.316534628577	66.7648773733028	57.3420170509861	0.113065157274667	0.99991532659183	FALSE	NoDEG	0.076341833739818	0.965362834201575	FALSE	NoDEG	nuclear DEIH-boxhelicase
AT1G06680	3062.29178556097	3118.96577446967	2789.07993174957	2538.25320499826	2541.88011499608	2637.05817238005	-0.289449619525566	0.42118872545822	FALSE	NoDEG	-0.212551553563288	0.554230772476211	FALSE	NoDEG	photosystem II subunit P-1
AT1G06690	40.6588862875986	46.8115935531782	38.2814892593079	57.9778305749941	40.4441084088277	52.9570392764989	0.186115541430356	0.99991532659183	FALSE	NoDEG	0.451709034297342	0.15474590607527	FALSE	NoDEG	NAD(P)-linked oxidoreductase superfamily protein
AT1G06700	88.7719017279236	86.325165839714	91.4882020095959	85.9531474258654	91.6412138946055	86.8562905331113	-0.0783013498876528	0.99991532659183	FALSE	NoDEG	-0.0922575790388792	0.949131982146631	FALSE	NoDEG	Protein kinase superfamily protein
AT1G06710	2.2588270159777	2.71069361332435	4.21552113867378	4.66255280847855	3.53083486108813	4.38497777448717	0.380151203958134	0.99991532659183	FALSE	NoDEG	0.453880279143947	NA	NA	NoDEG	Tetratricopeptide repeat (TPR)-like superfamily protein
AT1G06720	19.8776777406038	14.8045574266176	22.2169357308483	28.9889152874971	24.2343665465594	21.3346034027933	0.314156627906079	0.956955573184366	FALSE	NoDEG	0.202581709102855	0.907434515472746	FALSE	NoDEG	P-loop containing nucleoside triphosphate hydrolases superfamily protein
AT1G06730	10.0517802211008	12.5108935999585	11.393300374794	10.541423740908	13.8826007038238	11.8057093928501	0.0366500037299351	0.99991532659183	FALSE	NoDEG	0.0418259256302292	NA	NA	NoDEG	pfkB-like carbohydrate kinase family protein
AT1G06740	4.96941943515094	5.52564467331502	6.15238220238876	5.06799218312886	5.29625229163219	5.31256922678253	-0.147846520761439	0.99991532659183	FALSE	NoDEG	-0.12151822082563	NA	NA	NoDEG	NA
AT1G06750	0.22588270159777	0.521287233331606	0.22786600749588	0.810878749300617	0.320984987371648	0.252979486989644	0.300809057656995	NA	NA	NoDEG	1.09226355620062	NA	NA	NA	P-loop containing nucleoside triphosphate hydrolases superfamily protein
AT1G06760	46.6447778799395	31.2772339998964	42.3830773942337	36.6922634058529	29.6108650850345	33.7305982652859	-0.336594719135262	0.794854386737871	FALSE	NoDEG	-0.378046410896335	0.386146822255562	FALSE	NoDEG	winged-helix DNA-binding transcription factor family protein
AT1G06770	8.58354266071526	8.54911062663834	7.40564524361611	6.89246936905525	10.5122583364215	9.52889400994327	0.089999718111278	0.99991532659183	FALSE	NoDEG	0.0366761591329757	NA	NA	NoDEG	DREB2A-interacting protein 1
AT1G06780	23.9435663693636	19.4961425266021	25.5209928395386	32.840589346675	25.6787989897318	29.1769674994723	0.272504440935281	0.965078011094529	FALSE	NoDEG	0.28594323250652	0.721689842929058	FALSE	NoDEG	galacturonosyltransferase 6
AT1G06790	3.38824052396655	2.81495105999067	3.64585611993408	3.04079530987731	3.93206609530269	3.03575384387573	-0.0260014994295323	0.99991532659183	FALSE	NoDEG	-0.239987900023962	NA	NA	NoDEG	RNA polymerase Rpb7 N-terminal domain-containing protein
AT1G06800	7.00236374953087	6.04693190664663	8.65890828484345	8.71694655498163	8.42585591850576	8.01101708800541	0.146491656446344	0.99991532659183	FALSE	NoDEG	0.0587452517503812	NA	NA	NoDEG	alpha/beta-Hydrolases superfamily protein
AT1G06810	0	0	0.11393300374794	0	0.080246246842912	0	-0.0595959490967364	NA	NA	NoDEG	-1.26469058178108	NA	NA	NA	NA
AT1G06820	32.9788744332744	35.2390169732166	28.9389829519768	28.5834759128468	32.0984987371648	30.7791709170734	-0.154475388039444	0.99991532659183	FALSE	NoDEG	-0.0879939648112106	0.96952988472297	FALSE	NoDEG	carotenoid isomerase
AT1G06830	2.14588566517881	3.54475318665492	2.05079406746292	2.83807562255216	3.04935738003066	3.12008033953895	0.145250653566742	0.99991532659183	FALSE	NoDEG	0.484431389867746	NA	NA	NoDEG	Glutaredoxin family protein
AT1G06840	37.1577044128332	32.5283233598922	40.9019483455105	36.0841043438775	34.7466248829809	34.0679042479388	-0.143506218450634	0.99991532659183	FALSE	NoDEG	-0.188919449638731	0.876798740789795	FALSE	NoDEG	Leucine-rich repeat protein kinase family protein
AT1G06850	6.66353969713422	8.44485317997202	6.38024820988464	8.10878749300617	7.38265470954791	7.08342563571004	-0.0133021129271511	0.99991532659183	FALSE	NoDEG	0.175101630134569	NA	NA	NoDEG	basic leucine-zipper 52
AT1G06870	24.2823904217603	20.7472318865979	26.3185238657742	24.5290821663437	24.2343665465594	29.5985999777884	0.0777804708316762	0.99991532659183	FALSE	NoDEG	0.0821218112941336	0.974514736898911	FALSE	NoDEG	Peptidase S24/S26A/S26B/S26C family protein
AT1G06890	35.0118187476544	28.2537680465731	34.7495661431217	41.9629752763069	46.3020844283602	40.055085440027	0.324937888288546	0.651028202527955	FALSE	NoDEG	0.198146978018795	0.851291746478258	FALSE	NoDEG	nodulin MtN21 /EamA-like transporter family protein
AT1G06900	38.1741765700231	40.1391169665337	38.5093552668037	55.139754952442	50.8761204984062	44.8616956928303	0.290648307856714	0.724771209525803	FALSE	NoDEG	0.336661325359357	0.482063499357427	FALSE	NoDEG	Insulinase (Peptidase family M16) family protein
AT1G06910	7.00236374953087	6.46396169331192	6.72204722112847	5.47343155777917	7.38265470954791	5.98718119208825	-0.148293774096703	0.99991532659183	FALSE	NoDEG	-0.280355963170718	NA	NA	NoDEG	TRF-like 7
AT1G06920	0.22588270159777	0	0.11393300374794	0	0	0	-2.51688142734644	NA	NA	NA	-2.86524971511129	NA	NA	NA	ovate family protein 4
AT1G06923	0.22588270159777	0.104257446666321	0.34179901124382	0.608159061975463	0.080246246842912	0.590285469642504	0.829686545298269	NA	NA	NoDEG	1.04917406075776	NA	NA	NA	NA
AT1G06925	0	0	0	0	0	0	NA	NA	NA	NA	NA	NA	NA	NA	NA
AT1G06930	0.22588270159777	0	0.22786600749588	0.202719687325154	0.080246246842912	0.16865299132643	-0.0955362319174127	NA	NA	NoDEG	-0.341772934414132	NA	NA	NoDEG	NA
AT1G06950	86.2871920103481	111.242695592965	95.7037231482697	144.33641737551	127.350793739701	115.358646067278	0.321246425601532	0.653044572167238	FALSE	NoDEG	0.4707418295421	0.0508389288267458	FALSE	NoDEG	translocon at the inner envelope membrane of chloroplasts 110
AT1G06960	10.1647215718996	12.8236659399575	11.0515013635502	11.5550221775338	10.2715195958927	7.92669059234219	-0.287077840751237	0.99991532659183	FALSE	NoDEG	-0.191006585900285	NA	NA	NoDEG	RNA-binding (RRM/RBD/RNP motifs) family protein
AT1G06970	0.45176540319554	0.104257446666321	0.68359802248764	0	0.160492493685824	0.337305982652859	-1.18434219541867	NA	NA	NA	-1.50007613869881	NA	NA	NA	cation/hydrogen exchanger 14
AT1G06980	0.790589455592195	0.938317019996891	1.25326304122734	0.608159061975463	1.20369370264368	0.758938460968933	-0.230948667865	0.99991532659183	FALSE	NoDEG	-0.575346235137848	NA	NA	NoDEG	NA
AT1G06990	0	0	0	0.202719687325154	0.080246246842912	0.0843264956632148	2.46004841660528	NA	NA	NA	2.68854359793446	NA	NA	NA	GDSL-like Lipase/Acylhydrolase superfamily protein
AT1G07000	65.9577488665488	94.0402168930217	72.347457379942	70.3437315018285	76.3944269944523	78.7609469494426	-0.116028880119475	0.99991532659183	FALSE	NoDEG	0.0842008338823879	0.955997730530825	FALSE	NoDEG	exocyst subunit exo70 family protein B2
AT1G07010	39.9812381828053	45.1434744065171	41.4716133642502	41.3548162143315	38.9194297188123	46.5482256060946	-0.0661293773650749	0.99991532659183	FALSE	NoDEG	0.0873263735772044	0.962937332715523	FALSE	NoDEG	Calcineurin-like metallo-phosphoesterase superfamily protein
AT1G07020	3.61412322556432	3.02346595332332	2.16472707121086	3.64895437185278	2.56787989897319	2.78277435688609	-0.0710894368775426	0.99991532659183	FALSE	NoDEG	0.0893493071434529	NA	NA	NoDEG	NA
AT1G07025	0	0	0.11393300374794	0.202719687325154	0.080246246842912	0.421632478316074	2.52295357391077	NA	NA	NA	2.49025291176851	NA	NA	NA	Mitochondrial substrate carrier family protein
AT1G07030	16.0376718134417	12.0938638132933	14.4694914759884	17.4338931099633	14.4443244317242	18.2988495589176	0.168024104056392	0.99991532659183	FALSE	NoDEG	0.200160854682447	0.927015193674881	FALSE	NoDEG	Mitochondrial substrate carrier family protein
AT1G07040	23.1529769137714	27.0026786865772	20.6218736783772	21.8937262311167	24.0738740528736	21.6719093854462	-0.137346239071582	0.99991532659183	FALSE	NoDEG	-0.0404148696144218	0.993998109297046	FALSE	NoDEG	NA
AT1G07050	0.67764810479331	0.312772339998964	0.11393300374794	0	0.160492493685824	0.0843264956632148	-2.03083986128018	NA	NA	NA	-2.75976101471532	NA	NA	NA	CCT motif family protein
AT1G07060	0.112941350798885	0.417029786665285	0	0	0	0	-3.23076624875687	NA	NA	NA	-1.29199384601066	NA	NA	NA	NA
AT1G07070	8.58354266071526	6.77673403331088	8.88677429233933	8.91966624230679	8.18511717797703	7.16775213137326	-0.0749460733624743	0.99991532659183	FALSE	NoDEG	-0.172381520561619	NA	NA	NoDEG	Ribosomal protein L35Ae family protein
AT1G07080	54.8894964882581	54.0053573731544	57.8779659039536	49.2608840200125	62.5118262906285	52.4510803025196	-0.0837846968535755	0.99991532659183	FALSE	NoDEG	-0.17525115654425	0.869422098553709	FALSE	NoDEG	Thioredoxin superfamily protein
AT1G07090	3.16235782236878	3.54475318665492	2.73439208995056	5.27071187045401	7.38265470954791	4.30065127882396	0.776664754226804	0.620277787304437	FALSE	NoDEG	0.646485483158023	NA	NA	NoDEG	Protein of unknown function (DUF640)
AT1G07110	135.981386361858	161.390527439465	122.25011302154	140.484743316332	135.134679683464	120.586888798397	-0.161881193643669	0.99991532659183	FALSE	NoDEG	-0.0263854542323529	0.993998109297046	FALSE	NoDEG	fructose-2,6-bisphosphatase
AT1G07120	0.45176540319554	0.521287233331606	0.797531026235581	0.202719687325154	0.962954962114944	0.758938460968933	0.154056906294473	NA	NA	NoDEG	-0.273145960874077	NA	NA	NoDEG	NA
AT1G07130	0	0	0	0	0	0	NA	NA	NA	NA	NA	NA	NA	NA	Nucleic acid-binding, OB-fold-like protein
AT1G07135	18.5223815310171	18.4535680599389	17.3178165696869	15.0012568620614	11.3147208048506	13.1549333234615	-0.547077156134314	0.284317565704167	FALSE	NoDEG	-0.393138256954552	0.654338149068806	FALSE	NoDEG	glycine-rich protein
AT1G07140	83.3507168895771	57.2373382198104	75.8793804961281	83.7232308652887	79.1227993871113	81.7123742976552	0.110577858199765	0.99991532659183	FALSE	NoDEG	0.0197207194990234	0.996199473333691	FALSE	NoDEG	Pleckstrin homology (PH) domain superfamily protein
AT1G07150	19.3129709866093	16.5769340199451	20.3940076708813	23.1100443550676	15.0060481596245	33.8149247609491	0.294126088193692	0.99991532659183	FALSE	NoDEG	0.513495524006005	0.344610128152608	FALSE	NoDEG	mitogen-activated protein kinase kinase kinase 13
AT1G07160	0.45176540319554	1.4596042533285	1.1393300374794	0.810878749300617	1.44443244317242	1.01191794795858	0.0548559953450577	0.99991532659183	FALSE	NoDEG	0.200251657844622	NA	NA	NoDEG	Protein phosphatase 2C family protein
AT1G07170	13.1011966926707	13.2406957266228	12.9883624272652	12.9740599888099	17.7344205522836	13.3235863147879	0.105752778231184	0.99991532659183	FALSE	NoDEG	-0.0164832445258848	0.999272815488236	FALSE	NoDEG	PHF5-like protein
AT1G07175	0.22588270159777	0	0	0	0	0	-1.94390792670839	NA	NA	NA	-2.29586750624119	NA	NA	NA	NA
AT1G07180	138.579037430232	137.202799812879	131.592619328871	125.07804707962	102.474457218399	117.719787945848	-0.313235203567583	0.456910952196336	FALSE	NoDEG	-0.19108259532972	0.733786640375439	FALSE	NoDEG	alternative NAD(P)H dehydrogenase 1
AT1G07190	0	0	0	0	0	0	NA	NA	NA	NA	NA	NA	NA	NA	NA
AT1G07200	11.9717831846818	15.9513893399471	16.0645535284596	16.8257340479878	10.913489570636	13.9138717844304	-0.168957666119179	0.99991532659183	FALSE	NoDEG	0.0883378233100146	0.982132394055698	FALSE	NoDEG	Double Clp-N motif-containing P-loop nucleoside triphosphate hydrolases superfamily protein
AT1G07210	19.5388536882071	17.515251039942	23.9259307870674	28.3807562255216	23.1911653376016	22.5151743420784	0.203647237639495	0.99991532659183	FALSE	NoDEG	0.179880030931796	0.926399005005181	FALSE	NoDEG	Ribosomal protein S18
AT1G07220	12.6494312894751	12.4066361532922	13.7858934535008	13.9876584254356	14.3640781848813	17.1182786196326	0.170520354793321	0.99991532659183	FALSE	NoDEG	0.222926694391088	0.921288324787304	FALSE	NoDEG	Arabidopsis thaliana protein of unknown function (DUF821)
AT1G07230	41.7882997955874	39.8263446265347	43.5224074317131	41.9629752763069	52.4810454352645	45.536307658136	0.101674219026333	0.99991532659183	FALSE	NoDEG	0.0115863412648928	0.999057959430397	FALSE	NoDEG	non-specific phospholipase C1
AT1G07240	32.1882849776822	34.6134722932186	34.8634991468697	33.6514680959756	39.4811534467127	43.6811247535453	0.142083120048451	0.99991532659183	FALSE	NoDEG	0.192587139387442	0.894881215643334	FALSE	NoDEG	UDP-glucosyl transferase 71C5
AT1G07250	19.2000296358105	13.1364382799565	17.203883565939	20.6774081071657	19.5800842296705	18.8048085328969	0.18561818910569	0.99991532659183	FALSE	NoDEG	0.0759884212690745	0.982132394055698	FALSE	NoDEG	UDP-glucosyl transferase 71C4
AT1G07260	6.88942239873198	4.69158509998446	7.74744425485993	6.89246936905525	4.97526730426055	8.09534358366862	-0.0143363499344492	0.99991532659183	FALSE	NoDEG	0.0219707639289601	NA	NA	NoDEG	UDP-glucosyl transferase 71C3
AT1G07270	1.01647215718996	0.729802126664249	0.569665018739701	0.405439374650309	0.481477481057472	0.674611965305719	-0.598657849879503	0.99991532659183	FALSE	NoDEG	-0.530026106154325	NA	NA	NoDEG	Cell division control, Cdc6
AT1G07280	35.9153495540454	50.9818914198311	34.8634991468697	36.0841043438775	53.7649853847511	37.8625965527835	-0.00367008521376107	0.99991532659183	FALSE	NoDEG	0.0350617943948189	0.993998109297046	FALSE	NoDEG	Tetratricopeptide repeat (TPR)-like superfamily protein
AT1G07290	1.35529620958662	1.14683191332953	1.25326304122734	2.63535593522701	2.6481261458161	1.43355042627465	0.748774381568051	0.99991532659183	FALSE	NoDEG	0.548921113157292	NA	NA	NoDEG	golgi nucleotide sugar transporter 2
AT1G07300	1.92000296358104	3.54475318665492	3.53192311618614	2.83807562255216	4.17280483583143	2.8671008525493	0.0809291166412013	0.99991532659183	FALSE	NoDEG	0.0440611221380356	NA	NA	NoDEG	josephin protein-related
AT1G07310	29.0259271553134	27.7324808132414	30.5340450044479	33.4487484086505	38.9996759656552	27.068805107892	0.119700496493954	0.99991532659183	FALSE	NoDEG	-0.0254918082331325	0.996199473333691	FALSE	NoDEG	Calcium-dependent lipid-binding (CaLB domain) family protein
AT1G07320	120.282538600813	155.656367872818	117.920658879118	154.877841116418	153.270331469962	131.633659730278	0.0799342766701925	0.99991532659183	FALSE	NoDEG	0.225129324536594	0.621112506445135	FALSE	NoDEG	ribosomal protein L4
AT1G07330	0.22588270159777	0.104257446666321	0.45573201499176	0	0.240738740528736	0.337305982652859	-0.333413884828823	NA	NA	NoDEG	-0.800383473725981	NA	NA	NoDEG	NA
AT1G07340	0.22588270159777	0.104257446666321	0.11393300374794	0.202719687325154	0	0.16865299132643	-0.433979356812175	NA	NA	NoDEG	0.0685523021700278	NA	NA	NoDEG	sugar transporter 2
AT1G07350	64.2636286045656	70.0610041597679	69.1573332749996	73.3845268117058	88.0301327866745	84.410822158878	0.208491826022322	0.993695194769019	FALSE	NoDEG	0.21857988395946	0.750700061813572	FALSE	NoDEG	RNA-binding (RRM/RBD/RNP motifs) family protein
AT1G07360	36.4800563080398	39.8263446265347	40.4462163305187	43.9901721495585	43.4934657888583	42.4162273185971	0.0835349452142108	0.99991532659183	FALSE	NoDEG	0.134626783285847	0.933349717642503	FALSE	NoDEG	CCCH-type zinc fingerfamily protein with RNA-binding domain
AT1G07370	4.06588862875986	4.79584254665078	5.1269851686573	4.25711343382824	4.41354357636016	2.78277435688609	-0.373094373648955	0.99991532659183	FALSE	NoDEG	-0.461847809014357	NA	NA	NoDEG	proliferating cellular nuclear antigen 1
AT1G07380	16.9412026198328	11.364061686629	19.7104096483936	16.0148552986872	15.0060481596245	14.8414632367258	-0.128841863572762	0.99991532659183	FALSE	NoDEG	-0.284438992497604	0.832165602370337	FALSE	NoDEG	Neutral/alkaline non-lysosomal ceramidase
AT1G07390	3.38824052396655	5.10861488664974	3.64585611993408	4.8652724958037	5.13575979794637	4.5536307658136	0.184479316245185	0.99991532659183	FALSE	NoDEG	0.384957697215315	NA	NA	NoDEG	receptor like protein 1
AT1G07400	6.88942239873198	11.676834026628	7.51957824736405	10.1359843662577	15.6480181343678	15.1787692193787	0.590257684168259	0.71628063196916	FALSE	NoDEG	0.814102268032154	NA	NA	NoDEG	HSP20-like chaperones superfamily protein
AT1G07410	2.48470971757547	1.25108935999585	2.39259307870674	3.24351499720247	2.24689491160154	3.62603931351824	0.510797939999774	0.99991532659183	FALSE	NoDEG	0.474649819079095	NA	NA	NoDEG	RAB GTPase homolog A2B
AT1G07420	10.2776629226985	8.65336807330466	10.4818363448105	14.1903781127608	10.5122583364215	8.93860854030077	0.0980443740240177	0.99991532659183	FALSE	NoDEG	0.0827088359066734	NA	NA	NoDEG	sterol 4-alpha-methyl-oxidase 2-1
AT1G07430	3.84000592716209	2.08514893332642	3.87372212742996	4.8652724958037	4.97526730426055	1.26489743494822	0.0912628744643669	0.99991532659183	FALSE	NoDEG	-0.483220695641027	NA	NA	NoDEG	highly ABA-induced PP2C gene 2
AT1G07440	31.1718128204923	21.5812914599285	27.0021218882618	27.7725971635461	21.907225388115	27.9120700645241	-0.109203404622107	0.99991532659183	FALSE	NoDEG	-0.095982775016301	0.965362834201575	FALSE	NoDEG	NAD(P)-binding Rossmann-fold superfamily protein
AT1G07450	2.14588566517881	2.18940637999275	1.02539703373146	2.2299165605767	0.641969974743296	1.93950940025394	-0.283276950369454	0.99991532659183	FALSE	NoDEG	0.341360078899445	NA	NA	NoDEG	NAD(P)-binding Rossmann-fold superfamily protein
AT1G07460	0	0	0.11393300374794	0.202719687325154	0	0	-0.059593379903601	NA	NA	NoDEG	0.502730957454865	NA	NA	NoDEG	Concanavalin A-like lectin family protein
AT1G07470	15.698847761045	12.0938638132933	16.0645535284596	13.176779676135	16.3702343559541	15.0101162280522	-0.0269816146508975	0.99991532659183	FALSE	NoDEG	-0.189595634979977	0.935534102980045	FALSE	NoDEG	Transcription factor IIA, alpha/beta subunit
AT1G07473	0.22588270159777	0	0.34179901124382	0	0.320984987371648	0.590285469642504	0.761435751227996	NA	NA	NoDEG	0.217009623605325	NA	NA	NoDEG	NA
AT1G07476	0	0.312772339998964	0	0	0	0.252979486989644	-0.304673390731783	NA	NA	NoDEG	2.68782148685538	NA	NA	NA	NA
AT1G07480	11.4070764306874	12.3023787066259	12.8744294235172	14.1903781127608	11.4752132985364	13.5765658017776	0.0235253109255205	0.99991532659183	FALSE	NoDEG	0.16016009789126	0.954308941025201	FALSE	NoDEG	Transcription factor IIA, alpha/beta subunit
AT1G07485	0	0	0	0	0	0	NA	NA	NA	NA	NA	NA	NA	NA	NA
AT1G07490	0.112941350798885	0	0	0	0.080246246842912	0	-0.0595959490967359	NA	NA	NoDEG	-1.29199384601066	NA	NA	NA	ROTUNDIFOLIA like 3
AT1G07500	0	0	0	0	0	0	NA	NA	NA	NA	NA	NA	NA	NA	NA
AT1G07510	48.113015440325	40.6604041998653	47.623995566639	57.775110887669	48.308240599433	47.3914905627267	0.093805271103383	0.99991532659183	FALSE	NoDEG	0.0893719685706225	0.959095743165194	FALSE	NoDEG	FTSH protease 10
AT1G07520	0	0	0	0	0	0	NA	NA	NA	NA	NA	NA	NA	NA	GRAS family transcription factor
AT1G07530	85.0448371515604	83.1974424397243	81.3481646760292	77.6416402455341	83.7770817040002	74.3759691749555	-0.151500775435994	0.99991532659183	FALSE	NoDEG	-0.166140785060446	0.847545573453309	FALSE	NoDEG	SCARECROW-like 14
AT1G07540	0	0.312772339998964	0.11393300374794	0	0.160492493685824	0	-1.23592069708663	NA	NA	NA	-1.26469058178108	NA	NA	NA	TRF-like 2
AT1G07550	1.80706161278216	1.14683191332953	2.73439208995056	1.41903781127608	2.08640241791571	2.02383589591716	-0.0597416959877573	0.99991532659183	FALSE	NoDEG	-0.382871003199012	NA	NA	NoDEG	Leucine-rich repeat protein kinase family protein
AT1G07560	7.00236374953087	2.81495105999067	7.86137725860787	5.87887093242947	4.41354357636016	7.75803760101576	-0.0165267310087446	0.99991532659183	FALSE	NoDEG	-0.124416800612474	NA	NA	NoDEG	Leucine-rich repeat protein kinase family protein
AT1G07570	16.9412026198328	26.6899063465782	18.1153475959225	19.4610899832148	24.3146127934023	20.1540324635083	-0.0226476738601503	0.99991532659183	FALSE	NoDEG	0.149564676522453	0.949131982146631	FALSE	NoDEG	Protein kinase superfamily protein
AT1G07590	939.333214594327	627.317056591255	926.958918493241	680.529990350543	503.384706445587	765.515927630664	-0.417138177820809	0.56894044704924	FALSE	NoDEG	-0.399718428770711	0.0507719620467414	FALSE	NoDEG	Tetratricopeptide repeat (TPR)-like superfamily protein
AT1G07600	0	0	0	0	0	0	NA	NA	NA	NA	NA	NA	NA	NA	metallothionein 1A
AT1G07610	144.226104970176	74.2313020264207	181.837073981712	140.687463003657	77.5981206970959	158.112179368528	-0.14260940743347	0.99991532659183	FALSE	NoDEG	-0.150918826670657	0.880806605927235	FALSE	NoDEG	metallothionein 1C
AT1G07615	3.95294727796098	1.66811914666114	3.19012410494232	5.47343155777917	4.09255858898851	4.21632478316074	0.568263431361844	0.99991532659183	FALSE	NoDEG	0.38041892033254	NA	NA	NoDEG	GTP-binding protein Obg/CgtA
AT1G07620	2.59765106837435	3.85752552665389	3.75978912368202	2.02719687325154	1.44443244317242	2.19248888724359	-0.932023610731294	0.621860635427205	FALSE	NoDEG	-0.605937212156774	NA	NA	NoDEG	GTP-binding protein Obg/CgtA
AT1G07630	35.0118187476544	47.7499105731751	44.5478044654446	39.9357784030554	44.5366669978162	47.2228375714003	-0.0165839575032461	0.99991532659183	FALSE	NoDEG	0.114148713834416	0.954308941025201	FALSE	NoDEG	pol-like 5
AT1G07640	14.0047274990617	10.5300021132984	12.3047644047775	21.082847481816	16.2899881091111	17.2026051152958	0.485870730568465	0.510282775948466	FALSE	NoDEG	0.490886310903917	0.46381872223701	FALSE	NoDEG	Dof-type zinc finger DNA-binding family protein
AT1G07645	0.45176540319554	0	1.1393300374794	0.608159061975463	0.320984987371648	0.674611965305719	-0.0278625487436012	NA	NA	NoDEG	-0.316670368328962	NA	NA	NoDEG	dessication-induced 1VOC superfamily protein
AT1G07650	52.2918454198838	76.3164509597471	67.2204722112847	77.0334811835586	115.394102960108	75.7251931055669	0.382428874471123	0.814365869315569	FALSE	NoDEG	0.324116783680115	0.436766221962312	FALSE	NoDEG	Leucine-rich repeat transmembrane protein kinase
AT1G07660	15.0211996562517	16.4726765732788	16.2924195359554	15.2039765493866	13.4011232227663	11.384076914534	-0.344074925559357	0.89090420333309	FALSE	NoDEG	-0.294874720118163	0.847958458398263	FALSE	NoDEG	Histone superfamily protein
AT1G07670	55.2283205406548	44.3094148331865	60.8402240014	78.0470796201844	52.3205529415786	62.3172802951158	0.190460436234903	0.99991532659183	FALSE	NoDEG	0.229263831622927	0.733107488493571	FALSE	NoDEG	endomembrane-type CA-ATPase 4
AT1G07680	0	0	0	0	0	0	NA	NA	NA	NA	NA	NA	NA	NA	NA
AT1G07690	0	0.104257446666321	0	0.202719687325154	0	0	-0.0595933931841836	NA	NA	NoDEG	2.03293151741234	NA	NA	NA	NA
AT1G07700	54.7765551374592	61.7204084264622	48.1936605853787	50.4772021439634	48.0675018589043	51.2705093632346	-0.211433178310395	0.99991532659183	FALSE	NoDEG	-0.0500450138780061	0.984428522144988	FALSE	NoDEG	Thioredoxin superfamily protein
AT1G07705	16.9412026198328	17.8280233799409	16.8620845546951	21.2855671691412	16.1294956154253	18.045870071928	0.0169548988276156	0.99991532659183	FALSE	NoDEG	0.172383638351324	0.935885068763284	FALSE	NoDEG	NOT2 / NOT3 / NOT5 family
AT1G07710	1.35529620958662	2.08514893332642	1.93686106371498	1.62175749860123	2.0061561710728	2.36114187857001	0.111921504653673	0.99991532659183	FALSE	NoDEG	0.287097581309321	NA	NA	NoDEG	Ankyrin repeat family protein
AT1G07720	96.3389722314489	104.987248792985	109.603549605518	72.3709283750801	103.999135908414	80.7004563496966	-0.337722630709664	0.678015263664457	FALSE	NoDEG	-0.451790895497639	0.0848088627529163	FALSE	NoDEG	3-ketoacyl-CoA synthase 3
AT1G07725	0.112941350798885	0	0	0	0	0	-1.02137662852559	NA	NA	NA	-1.29199384601066	NA	NA	NA	exocyst subunit exo70 family protein H6
AT1G07740	3.7270645763632	3.23198084665596	5.01305216490936	5.06799218312886	3.61108110793104	5.05958973979289	0.125904479475915	0.99991532659183	FALSE	NoDEG	0.185880349772586	NA	NA	NoDEG	Tetratricopeptide repeat (TPR)-like superfamily protein
AT1G07745	5.87295024154202	6.98524892664352	5.1269851686573	5.06799218312886	7.06166972217626	5.22824273111932	-0.110341621447064	0.99991532659183	FALSE	NoDEG	-0.123689963941302	NA	NA	NoDEG	homolog of RAD51 D
AT1G07747	0	0	0	0	0	0.16865299132643	1.65217223912724	NA	NA	NA	2.13216433032432	NA	NA	NA	Bifunctional inhibitor/lipid-transfer protein/seed storage 2S albumin superfamily protein
AT1G07750	28.6871031029168	16.0556467866135	29.3947149669685	30.0025137241228	17.333189318069	23.948724768353	-0.129866957867955	0.99991532659183	FALSE	NoDEG	-0.1570739293972	0.933221242680468	FALSE	NoDEG	RmlC-like cupins superfamily protein
AT1G07770	164.10378271078	169.835380619437	158.822607224628	186.096672964492	187.134247637671	166.29184944786	0.0571708441496518	0.99991532659183	FALSE	NoDEG	0.0870488014037916	0.948688374451591	FALSE	NoDEG	ribosomal protein S15A
AT1G07780	3.38824052396655	3.96178297332021	3.53192311618614	4.45983312115339	3.12960362687357	2.52979486989644	-0.223944844193534	0.99991532659183	FALSE	NoDEG	-0.0764343574307505	NA	NA	NoDEG	phosphoribosylanthranilate isomerase 1
AT1G07790	14.682375603855	14.4917850866187	15.4948885097199	17.4338931099633	14.8455556659387	13.3235863147879	-0.0556186148779855	0.99991532659183	FALSE	NoDEG	-0.02837250769499	0.996199473333691	FALSE	NoDEG	Histone superfamily protein
AT1G07795	0.564706753994425	0	0.11393300374794	0.202719687325154	0.240738740528736	0	-0.720636995117936	NA	NA	NoDEG	-2.2834676591355	NA	NA	NA	NA
AT1G07810	49.0165462467161	40.1391169665337	54.3460427877674	64.2621408820739	60.6661626132415	57.0047110683332	0.274471430696021	0.776081590399403	FALSE	NoDEG	0.191587438947979	0.824647489285876	FALSE	NoDEG	ER-type Ca2+-ATPase 1
AT1G07820	27.5576895949279	20.1216872066	26.54638987327	24.1236427916934	26.481261458161	19.4794204982026	-0.150081557844101	0.99991532659183	FALSE	NoDEG	-0.362955441748893	0.590375366701373	FALSE	NoDEG	Histone superfamily protein
AT1G07830	10.842369676693	8.02782339330673	11.0515013635502	9.93326467893256	10.6727508301073	12.3116683668294	0.0878089669782777	0.99991532659183	FALSE	NoDEG	0.013399245676715	0.999272815488236	FALSE	NoDEG	ribosomal protein L29 family protein
AT1G07840	13.2141380434695	13.7619829599544	13.4440944422569	15.812135611362	14.60481692541	12.4803213581558	0.00351687054101511	0.99991532659183	FALSE	NoDEG	0.0323509581631213	0.996199473333691	FALSE	NoDEG	Sas10/Utp3/C1D family
AT1G07850	0.338824052396655	0.625544679997927	0.45573201499176	0.405439374650309	0.240738740528736	0.590285469642504	-0.272635781548712	NA	NA	NoDEG	0.339059914541934	NA	NA	NoDEG	Protein of unknown function (DUF604)
AT1G07860	0	0.208514893332642	0.11393300374794	0	0.160492493685824	0.337305982652859	0.656234773559287	NA	NA	NoDEG	1.69725523743935	NA	NA	NA	NA
AT1G07870	77.3648252972362	78.6101147864062	87.1587478671742	67.7083755666015	65.4809374238162	75.387887122914	-0.286170697213869	0.63499316763195	FALSE	NoDEG	-0.225154907903111	0.712059154383853	FALSE	NoDEG	Protein kinase superfamily protein
AT1G07880	3.16235782236878	3.12772339998964	3.75978912368202	6.89246936905525	3.45058861424522	5.1439162354561	0.520359162892294	0.99991532659183	FALSE	NoDEG	0.741645240310607	NA	NA	NoDEG	Protein kinase superfamily protein
AT1G07885	0.338824052396655	0.208514893332642	0.34179901124382	1.01359843662577	0.40123123421456	0.590285469642504	1.04377212506467	NA	NA	NA	1.15387495686157	NA	NA	NA	NA
AT1G07890	514.334911538122	453.936922785163	561.689708477345	496.865953633953	371.620369129526	536.906797887689	-0.18845300744941	0.99991532659183	FALSE	NoDEG	-0.0883548853957856	0.936243710108609	FALSE	NoDEG	ascorbate peroxidase 1
AT1G07900	0.90353080639108	0.625544679997927	0.911464029983521	0.405439374650309	0.320984987371648	0.758938460968933	-0.742937582648541	0.99991532659183	FALSE	NoDEG	-0.593849116095859	NA	NA	NoDEG	LOB domain-containing protein 1
AT1G07901	0.22588270159777	0.208514893332642	0.45573201499176	0.405439374650309	0.40123123421456	0.0843264956632148	-0.1114859310864	NA	NA	NoDEG	-0.683979893595565	NA	NA	NoDEG	NA
AT1G07902	2.59765106837435	2.18940637999275	2.05079406746292	1.41903781127608	2.16664866475862	2.10816239158037	-0.292060984950591	0.99991532659183	FALSE	NoDEG	-0.385418901381387	NA	NA	NoDEG	NA
AT1G07910	35.1247600984532	45.769019086515	38.053623251812	27.9753168508713	34.8268711298238	32.4657008303377	-0.384825307640869	0.654765941074286	FALSE	NoDEG	-0.293492308426005	0.694162080086355	FALSE	NoDEG	RNAligase
AT1G07920	129.882553418718	131.468640246231	138.200733546251	145.958174874111	151.02343655836	135.934311009102	0.0456512481592951	0.99991532659183	FALSE	NoDEG	0.0367414106465861	0.985154258721114	FALSE	NoDEG	GTP binding Elongation factor Tu family protein
AT1G07930	160.263776783618	152.111614686163	163.949592393286	188.123869837743	181.276271618138	186.361555415705	0.153445982483461	0.99991532659183	FALSE	NoDEG	0.174536008075838	0.749753134079117	FALSE	NoDEG	GTP binding Elongation factor Tu family protein
AT1G07940	135.303738257064	137.307057259545	145.49244578612	156.905037989669	148.856787893602	143.861001601444	0.0333019058553322	0.99991532659183	FALSE	NoDEG	0.0628207543453578	0.963894624271988	FALSE	NoDEG	GTP binding Elongation factor Tu family protein
AT1G07950	10.842369676693	11.5725765799617	9.57037231482697	9.73054499160741	12.6789070011801	9.44456751428006	-0.0688868211800818	0.99991532659183	FALSE	NoDEG	-0.125282152517782	NA	NA	NoDEG	Surfeit locus protein 5 subunit 22 of Mediator complex
AT1G07960	20.5553258453971	16.4726765732788	20.5079406746292	18.447491546589	20.3825466980997	17.7928905849383	-0.0844454365790748	0.99991532659183	FALSE	NoDEG	-0.214431755752071	0.897841422006798	FALSE	NoDEG	PDI-like 5-1
AT1G07970	6.66353969713422	10.4257446666321	10.3679033410625	13.5822190507853	13.1603844822376	11.1310974275444	0.38542800766058	0.974222415002483	FALSE	NoDEG	0.494396692919959	NA	NA	NoDEG	NA
AT1G07980	7.90589455592195	5.73415956664767	8.31710927359963	8.71694655498163	7.94437843744829	7.92669059234219	0.0947318558231134	0.99991532659183	FALSE	NoDEG	-0.002693049254927	NA	NA	NoDEG	nuclear factor Y, subunit C10
AT1G07985	3.38824052396655	1.56386169999482	5.24091817240524	3.85167405917793	2.40738740528736	2.02383589591716	-0.393394330211185	0.99991532659183	FALSE	NoDEG	-0.65348524182243	NA	NA	NoDEG	Expressed protein
AT1G07990	66.6353969713421	60.8863488531316	60.4984249901562	62.0322243214972	74.3882708233794	62.0643008081261	0.0120305713480331	0.99991532659183	FALSE	NoDEG	-0.0684847457696828	0.971383453711496	FALSE	NoDEG	SIT4 phosphatase-associated family protein
AT1G08000	5.19530213674871	5.62990211998135	4.21552113867378	5.27071187045401	6.49994599427587	4.63795726147682	0.0562055514022342	0.99991532659183	FALSE	NoDEG	0.0278032698236698	NA	NA	NoDEG	GATA transcription factor 10
AT1G08005	0	0	0	0	0	0	NA	NA	NA	NA	NA	NA	NA	NA	NA
AT1G08010	13.778844797464	11.9896063666269	14.0137594609966	18.8529309212393	17.8146667991265	14.0825247757569	0.272730766006439	0.99991532659183	FALSE	NoDEG	0.187599191333248	0.93671275155417	FALSE	NoDEG	GATA transcription factor 11
AT1G08030	19.3129709866093	19.4961425266021	19.026811625906	20.8801277944909	22.6294416097012	19.5637469938658	0.0566683607841586	0.99991532659183	FALSE	NoDEG	0.0399430409091457	0.993998109297046	FALSE	NoDEG	tyrosylprotein sulfotransferase
AT1G08035	0.112941350798885	0.208514893332642	0.68359802248764	0.405439374650309	0.240738740528736	0.505958973979289	0.146975571335785	NA	NA	NoDEG	0.20541837923506	NA	NA	NoDEG	NA
AT1G08040	26.9929828409335	21.7898063532611	30.3061789969521	26.5562790395952	21.6664866475862	21.2502769071301	-0.264168994012775	0.995157964701415	FALSE	NoDEG	-0.311168583042695	0.700382414578485	FALSE	NoDEG	Protein of unknown function (DUF707)
AT1G08050	3.7270645763632	3.02346595332332	3.75978912368202	6.68974968173009	2.72837239265901	4.5536307658136	0.298519199804907	0.99991532659183	FALSE	NoDEG	0.51860047622549	NA	NA	NoDEG	Zinc finger (C3HC4-type RING finger) family protein
AT1G08060	53.0824348754759	58.1756552398072	53.320645754036	60.0050274482457	63.2340425122147	53.8846307287943	0.032817044344885	0.99991532659183	FALSE	NoDEG	0.0584742322159981	0.979101691770319	FALSE	NoDEG	ATP-dependent helicase family protein
AT1G08065	0	0	0	0	0	0	NA	NA	NA	NA	NA	NA	NA	NA	alpha carbonic anhydrase 5
AT1G08070	1.80706161278216	1.04257446666321	1.59506205247116	2.43263624790185	2.16664866475862	1.09624444362179	0.259499889864485	0.99991532659183	FALSE	NoDEG	-0.0652680727401286	NA	NA	NoDEG	Tetratricopeptide repeat (TPR)-like superfamily protein
AT1G08080	0	0	0	0	0	0	NA	NA	NA	NA	NA	NA	NA	NA	alpha carbonic anhydrase 7
AT1G08090	0.112941350798885	0	0	1.01359843662577	0	0.337305982652859	3.34655735634093	NA	NA	NA	3.45735537746353	NA	NA	NA	nitrate transporter 2:1
AT1G08100	0	0	0	0	0	0	NA	NA	NA	NA	NA	NA	NA	NA	nitrate transporter 2
AT1G08110	91.5954354978957	98.5232870996736	90.2349389683686	83.9259505526139	108.57317197846	92.0845332642306	-0.0452842453609761	0.99991532659183	FALSE	NoDEG	-0.0744286537166083	0.962225346000369	FALSE	NoDEG	lactoylglutathione lyase family protein / glyoxalase I family protein
AT1G08120	0	0	0	0	0	0	NA	NA	NA	NA	NA	NA	NA	NA	NA
AT1G08125	12.3106072370785	8.96614041330363	12.0768983972816	14.5958174874111	16.3702343559541	12.9862803321351	0.335682136781023	0.980477335428049	FALSE	NoDEG	0.135285316811027	0.962225346000369	FALSE	NoDEG	S-adenosyl-L-methionine-dependent methyltransferases superfamily protein
AT1G08130	29.1388685061123	25.960104219914	25.0652608245468	26.1508396649449	28.8084026166054	24.7076632293219	-0.0767585726549308	0.99991532659183	FALSE	NoDEG	-0.130152845079772	0.953157780087584	FALSE	NoDEG	DNA ligase 1
AT1G08135	0	0	0	0	0	0	NA	NA	NA	NA	NA	NA	NA	NA	cation/H+ exchanger 6B
AT1G08140	0	0	0	0	0	0	NA	NA	NA	NA	NA	NA	NA	NA	cation/H+ exchanger 6A
AT1G08150	0	0	0	0	0	0	NA	NA	NA	NA	NA	NA	NA	NA	Cation/hydrogen exchanger family protein
AT1G08160	8.24471860831861	5.00435743998342	11.0515013635502	10.9468631155583	6.41969974743296	9.61322050560649	0.0790035600206273	0.99991532659183	FALSE	NoDEG	0.0519132507178963	NA	NA	NoDEG	Late embryogenesis abundant (LEA) hydroxyproline-rich glycoprotein family
AT1G08165	1.01647215718996	0.521287233331606	0.569665018739701	0.608159061975463	0.641969974743296	0.590285469642504	-0.256309721876309	0.99991532659183	FALSE	NoDEG	-0.444648358617119	NA	NA	NoDEG	NA
AT1G08170	0	0	0.11393300374794	0.202719687325154	0.160492493685824	0.0843264956632148	1.80311132833834	NA	NA	NA	1.23244848511723	NA	NA	NA	Histone superfamily protein
AT1G08180	1.69412026198327	2.08514893332642	1.7089950562191	2.2299165605767	1.76541743054406	1.26489743494822	-0.176875573795022	0.99991532659183	FALSE	NoDEG	-0.0554640960536774	NA	NA	NoDEG	NA
AT1G08190	92.8377903566835	84.1357594597212	100.944641320675	100.548964913277	101.351009762598	93.2651042035156	0.0191283128033768	0.99991532659183	FALSE	NoDEG	-0.0355924930418773	0.986279567016281	FALSE	NoDEG	vacuolar protein sorting 41
AT1G08200	341.760527517426	336.230265498886	360.939755873474	383.748368106517	363.435251951549	385.625064667881	0.0555810666607197	0.99991532659183	FALSE	NoDEG	0.0978496042675782	0.921736968817471	FALSE	NoDEG	UDP-D-apiose/UDP-D-xylose synthase 2
AT1G08210	15.1341410070506	16.889706359944	14.1276924647446	22.7046049804173	23.2714115844445	17.7085640892751	0.384471153002545	0.777490276179194	FALSE	NoDEG	0.412403176119135	0.597132663866173	FALSE	NoDEG	Eukaryotic aspartyl protease family protein
AT1G08220	4.17882997955874	4.37881275998549	6.38024820988464	5.27071187045401	4.89502105741763	4.21632478316074	-0.129586927368982	0.99991532659183	FALSE	NoDEG	-0.203399903399301	NA	NA	NoDEG	NA
AT1G08250	0.112941350798885	0	0	0	0	0	-1.02137662852559	NA	NA	NA	-1.29199384601066	NA	NA	NA	arogenate dehydratase 6
AT1G08260	33.7694638888666	27.5239659199088	36.230695191845	41.5575359016566	34.3453936487664	39.7177794573742	0.176088175554054	0.99991532659183	FALSE	NoDEG	0.18127862240654	0.883646955241665	FALSE	NoDEG	DNA polymerase epsilon catalytic subunit
AT1G08270	1.12941350798885	0.729802126664249	2.16472707121086	2.63535593522701	1.60492493685824	2.10816239158037	0.580991937989397	0.99991532659183	FALSE	NoDEG	0.480936771540794	NA	NA	NoDEG	NA
AT1G08280	5.76000889074313	4.17029786665285	4.44338714616966	6.68974968173009	7.46290095639082	6.74611965305719	0.479459885399468	0.919265720337504	FALSE	NoDEG	0.364026959258362	NA	NA	NoDEG	Glycosyltransferase family 29 (sialyltransferase) family protein
AT1G08290	9.26119076550857	5.4213872266487	9.57037231482697	10.1359843662577	4.0123123421456	6.91477264438362	-0.301456923163505	0.99991532659183	FALSE	NoDEG	-0.213306889811276	NA	NA	NoDEG	WIP domain protein 3
AT1G08300	10.0517802211008	16.1599042332798	12.6465634160214	14.7985371747363	18.6973755143985	17.3712581066223	0.323302514468246	0.99991532659183	FALSE	NoDEG	0.488604850077505	0.534396317744568	FALSE	NoDEG	no vein-like
AT1G08310	1.80706161278216	2.18940637999275	1.59506205247116	1.62175749860123	2.56787989897319	1.51787692193787	-0.0242047531728563	0.99991532659183	FALSE	NoDEG	-0.154833491010487	NA	NA	NoDEG	alpha/beta-Hydrolases superfamily protein
AT1G08315	0	0	0	0	0	0	NA	NA	NA	NA	NA	NA	NA	NA	ARM repeat superfamily protein
AT1G08320	12.5364899386762	6.25544679997927	13.6719604497528	12.7713403014847	8.58634841219159	10.4564854622386	-0.100925492974381	0.99991532659183	FALSE	NoDEG	-0.224329324737528	0.927108088175552	FALSE	NoDEG	bZIP transcription factor family protein
AT1G08340	5.3082434875476	1.77237659332746	5.24091817240524	5.27071187045401	3.04935738003066	4.38497777448717	-0.0293746008670822	0.99991532659183	FALSE	NoDEG	-0.178580137147702	NA	NA	NoDEG	Rho GTPase activating protein with PAK-box/P21-Rho-binding domain
AT1G08350	6.43765699553644	7.19376381997616	6.94991322862435	9.3251056169571	8.74684090587741	7.67371110535255	0.242128835064629	0.99991532659183	FALSE	NoDEG	0.295471641449787	NA	NA	NoDEG	Endomembrane protein 70 protein family
AT1G08360	143.096691462187	166.499142326115	155.860349127182	185.691233589841	179.10962295338	148.583285358585	0.0651528146850236	0.99991532659183	FALSE	NoDEG	0.1193926015012	0.917687787328494	FALSE	NoDEG	Ribosomal protein L1p/L10e family
AT1G08370	23.8306250185647	29.1920850665699	29.8504469819603	32.4351499720247	30.5738200471495	30.1888854474309	0.0961645415663484	0.99991532659183	FALSE	NoDEG	0.188123487715541	0.899372456386222	FALSE	NoDEG	decapping 1
AT1G08380	1820.72751622882	1683.34073387442	1527.84158025988	1347.68048133763	1414.01911561895	1443.7539322499	-0.330184555909078	0.315501393167246	FALSE	NoDEG	-0.298566430526513	0.314938426605552	FALSE	NoDEG	photosystem I subunit O
AT1G08390	2.14588566517881	1.66811914666114	1.36719604497528	1.21631812395093	1.28393994948659	1.43355042627465	-0.453923878178272	0.99991532659183	FALSE	NoDEG	-0.422418570058501	NA	NA	NoDEG	NA
AT1G08400	4.96941943515094	4.9000999933171	8.43104227734757	9.52782530428225	9.54930337430653	8.76995554897434	0.544654559375729	0.765696757908456	FALSE	NoDEG	0.417680990627276	NA	NA	NoDEG	RINT-1 / TIP-1 family
AT1G08410	12.8753139910729	12.7194084932912	13.7858934535008	12.3659009268344	14.2838319380383	14.4198307584097	0.00634866217177599	0.99991532659183	FALSE	NoDEG	-0.00814703906509379	0.999272815488236	FALSE	NoDEG	P-loop containing nucleoside triphosphate hydrolases superfamily protein
AT1G08420	59.2942091694146	58.2799126864736	61.2959560163918	71.7627693131046	71.0981747028201	63.9194837127168	0.137272886375164	0.99991532659183	FALSE	NoDEG	0.130624054334936	0.921288324787304	FALSE	NoDEG	BRI1 suppressor 1 (BSU1)-like 2
AT1G08430	18.2964988294194	5.4213872266487	17.8874815884266	16.4202946733375	14.2838319380383	21.1659504114669	0.271870974929416	0.99991532659183	FALSE	NoDEG	0.0450665482968512	0.993998109297046	FALSE	NoDEG	aluminum-activated malate transporter 1
AT1G08440	0.112941350798885	0.104257446666321	0	0	0	0	-1.92205985026719	NA	NA	NA	-1.29199384601066	NA	NA	NA	Aluminium activated malate transporter family protein
AT1G08450	45.7412470735484	59.2182297064705	52.9788467427921	40.1384980903805	48.0675018589043	42.6692068055867	-0.338285528590616	0.713771629815391	FALSE	NoDEG	-0.278229461765925	0.646444389319545	FALSE	NoDEG	calreticulin 3
AT1G08460	14.2306102006595	17.6195084866083	16.5202855434513	18.2447718592639	22.0677178818008	19.9010529765187	0.254082392851456	0.99991532659183	FALSE	NoDEG	0.289514490840328	0.823286476557596	FALSE	NoDEG	histone deacetylase 8
AT1G08465	12.5364899386762	10.2172297732995	12.7604964197693	8.91966624230679	12.3579220138085	11.0467709318811	-0.178345814261943	0.99991532659183	FALSE	NoDEG	-0.349047238317965	0.81992840539777	FALSE	NoDEG	Plant-specific transcription factor YABBY family protein
AT1G08470	14.4564929022573	13.0321808332902	16.6342185471993	10.9468631155583	10.2715195958927	13.4922393061144	-0.401877962338536	0.822629932004675	FALSE	NoDEG	-0.354702226414282	0.774561427189148	FALSE	NoDEG	strictosidine synthase-like 3
AT1G08480	42.240065198783	29.9218871932342	45.3453354916802	42.9765737129327	32.1787449840077	42.6692068055867	-0.0623604466695032	0.99991532659183	FALSE	NoDEG	-0.0634357587374234	0.97802845718434	FALSE	NoDEG	NA
AT1G08490	32.9788744332744	49.6265446131689	33.2684370943985	39.7330587157302	40.6046009025135	36.6820256134984	-0.0660824475193026	0.99991532659183	FALSE	NoDEG	0.168182127421311	0.903204592872321	FALSE	NoDEG	chloroplastic NIFS-like cysteine desulfurase
AT1G08500	7.00236374953087	4.37881275998549	5.24091817240524	6.08159061975463	3.93206609530269	4.21632478316074	-0.326118790650002	0.99991532659183	FALSE	NoDEG	-0.323769093700765	NA	NA	NoDEG	early nodulin-like protein 18
AT1G08510	126.042547491556	143.458246612858	139.340063583731	117.98285802324	155.597472628406	132.898557165227	-0.0749210986944759	0.99991532659183	FALSE	NoDEG	-0.106828591610953	0.934488825226125	FALSE	NoDEG	fatty acyl-ACP thioesterases B
AT1G08520	136.320210414254	174.526965719422	123.161577051523	162.581189234774	161.054217413724	138.970064852978	0.0117937466957813	0.99991532659183	FALSE	NoDEG	0.17482522825136	0.805810324963338	FALSE	NoDEG	ALBINA 1
AT1G08530	7.45412915272641	7.29802126664249	7.51957824736405	6.08159061975463	7.22216221586208	7.67371110535255	-0.134761950777734	0.99991532659183	FALSE	NoDEG	-0.128199910788146	NA	NA	NoDEG	NA
AT1G08540	48.5647808435206	55.4649616264829	50.0165886453457	55.7479140144174	50.4748892641917	50.6802238935921	-0.0502478726986813	0.99991532659183	FALSE	NoDEG	0.072024424010864	0.96952988472297	FALSE	NoDEG	RNApolymerase sigma subunit 2
AT1G08550	41.1106516907941	45.2477318531834	37.9396902480641	41.7602555889818	42.2897720862146	36.2603931351824	-0.123751866622429	0.99991532659183	FALSE	NoDEG	-0.0628149164708589	0.981527049396054	FALSE	NoDEG	non-photochemical quenching 1
AT1G08560	7.11530510032975	6.56821913997824	10.9375683598022	10.3387040535829	5.93822226637549	7.25207862703647	-0.158392195745394	0.99991532659183	FALSE	NoDEG	-0.0965472323179547	NA	NA	NoDEG	syntaxin of plants 111
AT1G08570	74.2024674748674	71.8333807530953	70.1827303087311	93.6564955442213	97.8201749015098	75.8938460968933	0.232108280394237	0.917633124284027	FALSE	NoDEG	0.186263971327613	0.824567065532011	FALSE	NoDEG	atypical CYS HIS rich thioredoxin 4
AT1G08580	8.80942536231303	9.48742764663523	10.1400373335667	9.52782530428225	8.26536342481994	8.5169760619847	-0.191153648460921	0.99991532659183	FALSE	NoDEG	-0.110866992037699	NA	NA	NoDEG	NA
AT1G08590	0	0	0.22786600749588	0.202719687325154	0.080246246842912	0.505958973979289	1.80560860287242	NA	NA	NA	1.69710554807088	NA	NA	NA	Leucine-rich receptor-like protein kinase family protein
AT1G08600	31.2847541712911	26.6899063465782	28.2553849294891	42.5711343382824	31.7775137497932	25.4666016902909	0.122291893988451	0.99991532659183	FALSE	NoDEG	0.126349025375343	0.955997730530825	FALSE	NoDEG	P-loop containing nucleoside triphosphate hydrolases superfamily protein
AT1G08610	3.50118187476544	4.48307020665181	5.35485117615318	5.27071187045401	7.62339345007664	3.79469230484467	0.260919703757246	0.99991532659183	FALSE	NoDEG	-0.0257556767875967	NA	NA	NoDEG	Pentatricopeptide repeat (PPR) superfamily protein
AT1G08620	58.1647956614258	58.6969424731389	60.3844919864082	71.3573299384543	66.7648773733028	60.3777708948618	0.0880955534073574	0.99991532659183	FALSE	NoDEG	0.109341547169412	0.946137746760674	FALSE	NoDEG	Transcription factor jumonji (jmj) family protein / zinc finger (C5HC2 type) family protein
AT1G08630	0.790589455592195	2.91920850665699	0.911464029983521	1.21631812395093	3.12960362687357	0.590285469642504	0.0152511312103837	0.99991532659183	FALSE	NoDEG	-0.024098432464485	NA	NA	NoDEG	threonine aldolase 1
AT1G08640	42.1271238479841	50.1478318465005	36.5724942030888	47.8418462087364	43.2527270483296	41.8259418489545	-0.0365229245383632	0.99991532659183	FALSE	NoDEG	0.144609588627992	0.931215352399335	FALSE	NoDEG	Chloroplast J-like domain 1
AT1G08645	0	0	0	0	0	0	NA	NA	NA	NA	NA	NA	NA	NA	NA
AT1G08650	6.43765699553644	5.31712977998238	8.08924326610375	12.9740599888099	10.5925045832644	7.16775213137326	0.543202229312273	0.788118670859389	FALSE	NoDEG	0.393397080854111	NA	NA	NoDEG	phosphoenolpyruvate carboxylase kinase 1
AT1G08660	19.651795039006	16.4726765732788	23.9259307870674	29.1916349748222	25.5985527428889	24.3703572466691	0.327098522040339	0.841285482293011	FALSE	NoDEG	0.253955335850962	0.830434735529036	FALSE	NoDEG	MALE GAMETOPHYTE DEFECTIVE 2
AT1G08670	2.37176836677658	0.104257446666321	3.75978912368202	2.63535593522701	0.641969974743296	2.02383589591716	-0.30139165580756	0.99991532659183	FALSE	NoDEG	-0.451446308720163	NA	NA	NoDEG	ENTH/VHS family protein
AT1G08680	46.193012476744	55.4649616264829	51.269851686573	58.1805502623193	58.41926770164	56.92038457267	0.110292316439874	0.99991532659183	FALSE	NoDEG	0.207896670147606	0.786740173730985	FALSE	NoDEG	ARF GAP-like zinc finger-containing protein ZIGA4
AT1G08695	0	0	0	0	0	0	NA	NA	NA	NA	NA	NA	NA	NA	SCR-like 3
AT1G08700	15.9247304626428	15.0130723199503	16.4063525397034	14.1903781127608	17.4936818117548	13.4079128104512	-0.130736880937048	0.99991532659183	FALSE	NoDEG	-0.264164453611273	0.875945346227533	FALSE	NoDEG	Presenilin-1
AT1G08710	9.93883887030188	9.38317019996891	8.31710927359963	11.5550221775338	11.9566907795939	9.36024101861685	0.172892921427819	0.99991532659183	FALSE	NoDEG	0.142638211262834	NA	NA	NoDEG	F-box family protein
AT1G08720	104.583690839768	120.208836006268	116.667395837891	119.807335209166	115.394102960108	122.020439224672	-0.00572684394936971	0.99991532659183	FALSE	NoDEG	0.0979799001706613	0.938945594875507	FALSE	NoDEG	Protein kinase superfamily protein
AT1G08730	1.01647215718996	1.66811914666114	1.93686106371498	0.810878749300617	1.28393994948659	0.590285469642504	-0.833254760481393	0.99991532659183	FALSE	NoDEG	-1.14142400993907	NA	NA	NA	Myosin family protein with Dil domain
AT1G08750	12.762372640274	12.3023787066259	10.9375683598022	13.7849387381105	14.0430931975096	11.4684034101972	0.0493759138785949	0.99991532659183	FALSE	NoDEG	0.0409661790865022	0.996199473333691	FALSE	NoDEG	Peptidase C13 family
AT1G08760	21.571798002587	18.5578255066052	24.4955958058071	22.5018852930921	22.5491953628583	23.0211333160576	0.0131574247046197	0.99991532659183	FALSE	NoDEG	-0.0442688449622569	0.993679397460819	FALSE	NoDEG	Plant protein of unknown function (DUF936)
AT1G08770	12.3106072370785	13.1364382799565	11.9629653935337	17.2311734226381	16.1294956154253	17.3712581066223	0.367245507780661	0.802694994182493	FALSE	NoDEG	0.480855062733756	0.49502493324242	FALSE	NoDEG	prenylated RAB acceptor 1.E
AT1G08780	10.3906042734974	9.27891275330259	11.2793673710461	8.31150718033132	12.5986607543372	9.44456751428006	-0.0722124643681441	0.99991532659183	FALSE	NoDEG	-0.30257364499668	NA	NA	NoDEG	ABI3-interacting protein 3
AT1G08790	0	0	0.22786600749588	0	0	0	-1.90795179722249	NA	NA	NA	-2.24927233915219	NA	NA	NA	Protein of unknown function (DUF1685)
AT1G08800	91.369552796298	95.8125934863492	84.6522217847195	135.011311758553	153.992547691548	148.751938349911	0.617929641918605	0.00351554481661725	TRUE	NoDEG	0.658747527819483	0.00102530831667528	TRUE	NoDEG	Protein of unknown function, DUF593
AT1G08810	3.95294727796098	7.92356594664041	3.64585611993408	4.25711343382824	6.98142347533335	3.37305982652859	-0.164937046031668	0.99991532659183	FALSE	NoDEG	-0.0510659154125849	NA	NA	NoDEG	myb domain protein 60
AT1G08820	50.5977251579005	42.0157510065275	54.5739087952633	50.2744824566383	52.0798142010499	51.439162354561	0.000990027550199181	0.99991532659183	FALSE	NoDEG	-0.0772325894512308	0.965362834201575	FALSE	NoDEG	vamp/synaptobrevin-associated protein 27-2
AT1G08830	38.9647660256153	30.3389169798995	35.4331641656094	46.6255280847855	45.1786369725595	43.9341042405349	0.305818497732963	0.689663806653919	FALSE	NoDEG	0.246034186505745	0.750750199943536	FALSE	NoDEG	copper/zinc superoxide dismutase 1
AT1G08840	6.7764810479331	5.73415956664767	9.00070729608727	9.73054499160741	11.1542283111648	9.6975470012697	0.453064522481267	0.857912932761605	FALSE	NoDEG	0.272985338453637	NA	NA	NoDEG	DNA replication helicase, putative
AT1G08845	2.48470971757547	3.12772339998964	4.21552113867378	3.04079530987731	3.37034236740231	3.87901880050788	0.0199121762575303	0.99991532659183	FALSE	NoDEG	0.0478277139874843	NA	NA	NoDEG	Ribosomal L18p/L5e family protein
AT1G08860	1.12941350798885	1.14683191332953	0.797531026235581	1.41903781127608	1.3641861963295	1.77085640892751	0.503240695302485	0.99991532659183	FALSE	NoDEG	0.71436907233986	NA	NA	NoDEG	Calcium-dependent phospholipid-binding Copine family protein
AT1G08880	38.8518246748164	33.9879276132207	38.053623251812	38.111301217129	38.277459744069	39.2961469790581	-0.00394752852659613	0.99991532659183	FALSE	NoDEG	-0.0199889660725442	0.996199473333691	FALSE	NoDEG	Histone superfamily protein
AT1G08890	28.1223963489224	15.5343595532819	27.7996529144974	33.2460287213253	41.7280483583143	26.9001521165655	0.451766375241573	0.787566151590287	FALSE	NoDEG	0.0558517870201181	0.985282941817647	FALSE	NoDEG	Major facilitator superfamily protein
AT1G08900	37.9482938684254	46.081791426514	37.3700252293243	32.6378696593498	39.3206609530269	33.8992512566124	-0.266237025905814	0.979581424342144	FALSE	NoDEG	-0.207102428692291	0.848628155036942	FALSE	NoDEG	Major facilitator superfamily protein
AT1G08910	27.2188655425313	25.5430744332487	28.483250936985	32.2324302846995	30.092342566092	31.2008033953895	0.133306390163064	0.99991532659183	FALSE	NoDEG	0.154080327853881	0.931215352399335	FALSE	NoDEG	zinc ion binding
AT1G08920	258.522751978648	127.611114719577	282.212050283648	249.953374471915	182.399719073939	260.99050407765	-0.00348658816411718	0.99991532659183	FALSE	NoDEG	-0.112407232232898	0.906742473962468	FALSE	NoDEG	ERD (early response to dehydration) six-like 1
AT1G08930	329.675802981945	288.063325139046	345.786666374998	339.150036894983	421.132303431602	422.728722759696	0.233189607378014	0.889491861720085	FALSE	NoDEG	0.146452927879127	0.879887219864861	FALSE	NoDEG	Major facilitator superfamily protein
AT1G08940	6.55059834633533	4.9000999933171	7.17777923612023	6.28431030707978	6.49994599427587	8.34832307065827	0.135785954085333	0.99991532659183	FALSE	NoDEG	0.0907367516691834	NA	NA	NoDEG	Phosphoglycerate mutase family protein
AT1G08960	5.64706753994425	4.9000999933171	4.78518615741348	5.87887093242947	6.41969974743296	7.25207862703647	0.296349942163429	0.99991532659183	FALSE	NoDEG	0.319576164403453	NA	NA	NoDEG	cation exchanger 11
AT1G08970	34.334170642861	29.5048574065689	36.230695191845	27.9753168508713	29.2898800976629	29.851579464778	-0.260259391771685	0.90002885365855	FALSE	NoDEG	-0.311712741723106	0.628117872804488	FALSE	NoDEG	nuclear factor Y, subunit C9
AT1G08980	89.7883738851136	95.8125934863492	81.0063656647854	88.3857836737673	114.35090175115	83.230251219593	0.0292723052025168	0.99991532659183	FALSE	NoDEG	-0.0308048810235619	0.993741626631196	FALSE	NoDEG	amidase 1
AT1G08985	0	0	0	0	0	0	NA	NA	NA	NA	NA	NA	NA	NA	AP2/B3-like transcriptional factor family protein
AT1G08990	9.26119076550857	2.91920850665699	11.393300374794	5.87887093242947	4.81477481057472	8.85428204463756	-0.30723618319956	0.99991532659183	FALSE	NoDEG	-0.473011402591996	NA	NA	NoDEG	plant glycogenin-like starch initiation protein 5
AT1G09000	5.64706753994425	3.64901063332124	5.1269851686573	6.08159061975463	4.73452856373181	5.31256922678253	0.0832664551127708	0.99991532659183	FALSE	NoDEG	0.0348049986913637	NA	NA	NoDEG	NPK1-related protein kinase 1
AT1G09010	81.8824793291916	77.0462530864114	89.0956089308892	95.0755333554973	86.5857003435021	86.6033110461216	0.0421417143858634	0.99991532659183	FALSE	NoDEG	0.0506295558926745	0.97984530869349	FALSE	NoDEG	glycoside hydrolase family 2 protein
AT1G09020	50.1459597547049	48.4797126998394	49.446923626606	46.6255280847855	56.0118802963526	46.3795726147681	-0.0555279935581682	0.99991532659183	FALSE	NoDEG	-0.131017476489138	0.93208428634176	FALSE	NoDEG	homolog of yeast sucrose nonfermenting 4
AT1G09030	0	0	0	0	0	0	NA	NA	NA	NA	NA	NA	NA	NA	nuclear factor Y, subunit B4
AT1G09040	7.90589455592195	7.50653615997513	4.78518615741348	7.50062843103071	7.22216221586208	7.75803760101576	0.0792183934556001	0.99991532659183	FALSE	NoDEG	0.23148394714843	NA	NA	NoDEG	NA
AT1G09050	7.68001185432418	11.8853489199606	9.22857330358315	11.3523024902086	11.4752132985364	9.19158802729041	0.0704653223331901	0.99991532659183	FALSE	NoDEG	0.231984061140582	NA	NA	NoDEG	NA
AT1G09060	96.4519135822478	115.62150835295	99.0077802569599	109.874070530234	116.758289156437	104.64918111805	0.0170416770384336	0.99991532659183	FALSE	NoDEG	0.0991502326923078	0.936801674789924	FALSE	NoDEG	Zinc finger, RING-type
AT1G09070	1832.24753401031	1848.69304428721	1775.5319304079	1465.66333936087	1740.6213402696	1731.72891493978	-0.213138605579479	0.896265389276166	FALSE	NoDEG	-0.205862207066934	0.657408917487963	FALSE	NoDEG	soybean gene regulated by cold-2
AT1G09080	1.58117891118439	4.06604041998653	1.48112904872322	2.2299165605767	0.40123123421456	1.26489743494822	-1.05391244165786	0.956351676700593	FALSE	NoDEG	0.0975113117139825	NA	NA	NoDEG	Heat shock protein 70 (Hsp 70) family protein
AT1G09090	18.1835574786205	6.35970424664559	20.5079406746292	15.0012568620614	15.8887568748966	16.3593401586637	0.021574288869192	0.99991532659183	FALSE	NoDEG	-0.323165114004722	0.762752717648163	FALSE	NoDEG	respiratory burst oxidase homolog B
AT1G09100	22.0235634057826	18.9748552932705	24.2677297983112	22.5018852930921	19.4195917359847	17.8772170806015	-0.204676936176969	0.99991532659183	FALSE	NoDEG	-0.248454037455588	0.850441739877779	FALSE	NoDEG	26S proteasome AAA-ATPase subunit RPT5B
AT1G09130	116.555474024449	137.72408704621	109.945348616762	124.67260770497	123.17798890387	112.322892223402	-0.0931291086160328	0.99991532659183	FALSE	NoDEG	0.025997595401352	0.993998109297046	FALSE	NoDEG	ATP-dependent caseinolytic (Clp) protease/crotonase family protein
AT1G09140	70.8142269509009	65.4736765064497	67.7901372300244	74.8035646229819	79.0425531402684	76.146825583883	0.105606041823801	0.99991532659183	FALSE	NoDEG	0.0911751192173741	0.954308941025201	FALSE	NoDEG	SERINE-ARGININE PROTEIN 30
AT1G09150	19.2000296358105	20.2259446532663	21.4194047046127	21.2855671691412	21.6664866475862	20.3226854548348	-0.0120569241408377	0.99991532659183	FALSE	NoDEG	0.00101000816404567	0.999272815488236	FALSE	NoDEG	pseudouridine synthase and archaeosine transglycosylase (PUA) domain-containing protein
AT1G09155	0.67764810479331	0.104257446666321	0.22786600749588	1.01359843662577	0.240738740528736	0.758938460968933	0.883875019042217	NA	NA	NoDEG	0.898854014682211	NA	NA	NoDEG	phloem protein 2-B15
AT1G09157	0.45176540319554	1.66811914666114	0.68359802248764	0.405439374650309	0.481477481057472	1.18057093928501	-0.473037409170508	0.99991532659183	FALSE	NoDEG	0.549746337207058	NA	NA	NoDEG	Protein of unknown function (DUF679)
AT1G09160	55.002437839057	64.6396169331192	59.2451619489288	58.7887093242947	77.9191056844676	68.1358084958776	0.130560095531279	0.99991532659183	FALSE	NoDEG	0.129784142508464	0.93208428634176	FALSE	NoDEG	Protein phosphatase 2C family protein
AT1G09170	4.85647808435205	0.729802126664249	5.24091817240524	3.04079530987731	0.561723727900384	2.61412136555966	-0.879369893883138	0.99991532659183	FALSE	NoDEG	-0.884517906793893	NA	NA	NoDEG	P-loop nucleoside triphosphate hydrolases superfamily protein with CH (Calponin Homology) domain
AT1G09176	0	0	0.11393300374794	0	0	0.0843264956632148	-0.0595959490967363	NA	NA	NoDEG	0.038555912535088	NA	NA	NoDEG	NA
AT1G09180	2.2588270159777	2.39792127332539	2.16472707121086	1.01359843662577	1.52467869001533	2.44546837423323	-0.46343628547738	0.99991532659183	FALSE	NoDEG	-0.296724151746559	NA	NA	NoDEG	secretion-associated RAS super family 1
AT1G09190	1.58117891118439	1.35534680666218	1.48112904872322	0.810878749300617	1.20369370264368	1.34922393061144	-0.411716537223783	0.99991532659183	FALSE	NoDEG	-0.473814656899922	NA	NA	NoDEG	Tetratricopeptide repeat (TPR)-like superfamily protein
AT1G09195	8.92236671311191	8.3405957333057	11.2793673710461	10.9468631155583	10.5925045832644	8.01101708800541	-0.0266628430788645	0.99991532659183	FALSE	NoDEG	-0.150931676528964	NA	NA	NoDEG	NA
AT1G09200	24.1694490709614	25.2303020932497	30.9897770194397	31.0161121607486	29.0491413571342	28.4180290385034	0.0683209162190356	0.99991532659183	FALSE	NoDEG	0.0725447303463064	0.979749040279631	FALSE	NoDEG	Histone superfamily protein
AT1G09210	96.6777962838456	93.1018998730248	108.464219568039	115.144782400688	81.1289555581841	101.191794795858	-0.0776383601607642	0.99991532659183	FALSE	NoDEG	0.0384292134095086	0.985282941817647	FALSE	NoDEG	calreticulin 1b
AT1G09220	2.14588566517881	0.938317019996891	1.48112904872322	1.01359843662577	1.68517118370115	1.34922393061144	-0.194800225733597	0.99991532659183	FALSE	NoDEG	-0.616952045529084	NA	NA	NoDEG	Pentatricopeptide repeat (PPR) superfamily protein
AT1G09230	12.4235485878773	12.9279233866238	12.6465634160214	12.7713403014847	14.4443244317242	10.5408119579019	-0.0804911897288663	0.99991532659183	FALSE	NoDEG	-0.154967510799217	0.955997730530825	FALSE	NoDEG	RNA-binding (RRM/RBD/RNP motifs) family protein
AT1G09240	1.01647215718996	4.79584254665078	1.82292805996704	3.24351499720247	7.62339345007664	3.62603931351824	0.84607711975595	0.975291616415288	FALSE	NoDEG	1.25997549456488	NA	NA	NA	nicotianamine synthase 3
AT1G09245	0	0	0	0	0	0	NA	NA	NA	NA	NA	NA	NA	NA	Plant self-incompatibility protein S1 family
AT1G09250	56.2447926978447	68.7056573531057	65.5114771550656	50.8826415186137	100.30780855364	64.00381020838	0.112526778821948	0.99991532659183	FALSE	NoDEG	-0.100089730763383	0.955997730530825	FALSE	NoDEG	basic helix-loop-helix (bHLH) DNA-binding superfamily protein
AT1G09260	0	0.104257446666321	0	0	0	0	-1.02137662852559	NA	NA	NA	NA	NA	NA	NA	Chaperone DnaJ-domain superfamily protein
AT1G09270	76.574235841644	62.1374382131275	78.044107567339	70.7491708764788	75.0302407981227	74.8819281489348	-0.0365132855720895	0.99991532659183	FALSE	NoDEG	-0.114731012287597	0.933905623673503	FALSE	NoDEG	importin alpha isoform 4
AT1G09280	14.9082583054528	20.8514893332642	21.3054717008648	18.6502112339142	24.8763365213027	20.4913384461612	0.10598955841311	0.99991532659183	FALSE	NoDEG	0.0935841991184379	0.975745221697032	FALSE	NoDEG	NA
AT1G09290	5.76000889074313	5.83841701331399	5.81058319114494	6.48702999440494	7.62339345007664	5.73420170509861	0.123120567907565	0.99991532659183	FALSE	NoDEG	0.0356198931686087	NA	NA	NoDEG	NA
AT1G09300	5.64706753994425	4.79584254665078	8.65890828484345	9.3251056169571	7.22216221586208	9.1072615316272	0.359636334323916	0.99991532659183	FALSE	NoDEG	0.338067716798596	NA	NA	NoDEG	Metallopeptidase M24 family protein
AT1G09310	381.628824349432	398.680476052012	430.32495515597	264.954631333977	352.200777393541	315.043787797771	-0.442316328193452	0.131769606027879	FALSE	NoDEG	-0.511793385045019	0.0119019583873677	TRUE	NoDEG	Protein of unknown function, DUF538
AT1G09320	7.11530510032975	5.31712977998238	6.72204722112847	11.3523024902086	8.42585591850576	8.43264956632148	0.470579353496186	0.841007968085746	FALSE	NoDEG	0.456287517701148	NA	NA	NoDEG	agenet domain-containing protein
AT1G09330	30.8329887680956	32.9453531465575	32.356973064415	34.4623468452762	32.5799762182223	32.2970478390113	-0.0260944848947912	0.99991532659183	FALSE	NoDEG	0.0431517975751397	0.987994718028713	FALSE	NoDEG	NA
AT1G09340	639.699810924885	715.101826684297	569.892884747196	698.166603147831	518.390754605212	677.057433679952	-0.0997283392712801	0.99991532659183	FALSE	NoDEG	0.148121000341862	0.821728910186343	FALSE	NoDEG	chloroplast RNA binding
AT1G09350	2.14588566517881	1.14683191332953	0.911464029983521	4.25711343382824	4.33329732951725	3.71036580918145	1.47687125388921	0.100626356218101	FALSE	NoDEG	1.32984474466342	NA	NA	NA	galactinol synthase 3
AT1G09360	0	0	0	0	0	0	NA	NA	NA	NA	NA	NA	NA	NA	Plant invertase/pectin methylesterase inhibitor superfamily protein
AT1G09370	0	0	0.22786600749588	0.202719687325154	0.080246246842912	0.0843264956632148	0.582569624483957	NA	NA	NoDEG	0.235160895591267	NA	NA	NoDEG	Plant invertase/pectin methylesterase inhibitor superfamily protein
AT1G09380	0.67764810479331	0	0.569665018739701	0.608159061975463	0.160492493685824	0.590285469642504	0.0475192999691299	NA	NA	NoDEG	-0.0929263066073685	NA	NA	NoDEG	nodulin MtN21 /EamA-like transporter family protein
AT1G09390	21.571798002587	23.8749552865876	21.4194047046127	16.0148552986872	19.9010692170422	13.5765658017776	-0.5030970695934	0.442660436637273	FALSE	NoDEG	-0.586972027473203	0.210016478161635	FALSE	NoDEG	GDSL-like Lipase/Acylhydrolase superfamily protein
AT1G09400	2.14588566517881	2.71069361332435	2.39259307870674	3.44623468452762	2.80861863950192	2.8671008525493	0.240843888047789	0.99991532659183	FALSE	NoDEG	0.428049881441194	NA	NA	NoDEG	FMN-linked oxidoreductases superfamily protein
AT1G09410	1.69412026198327	2.29366382665907	1.36719604497528	2.02719687325154	1.76541743054406	1.6865299132643	-0.0620186034668569	0.99991532659183	FALSE	NoDEG	0.225926104679921	NA	NA	NoDEG	pentatricopeptide (PPR) repeat-containing protein
AT1G09415	9.0353080639108	7.50653615997513	9.34250630733109	9.73054499160741	7.94437843744829	6.2401606790779	-0.207502766695877	0.99991532659183	FALSE	NoDEG	-0.279050474199458	NA	NA	NoDEG	NIM1-interacting 3
AT1G09420	7.11530510032975	9.17465530663627	8.08924326610375	7.50062843103071	6.90117722849044	6.74611965305719	-0.285359765757931	0.99991532659183	FALSE	NoDEG	-0.133841896217051	NA	NA	NoDEG	glucose-6-phosphate dehydrogenase 4
AT1G09430	78.8330628576217	89.0358594530383	82.9432267285004	67.5056558792764	82.5733880013565	74.1229896879658	-0.227891579165108	0.962838834082471	FALSE	NoDEG	-0.217388525533398	0.72721891188872	FALSE	NoDEG	ATP-citrate lyase A-3
AT1G09440	14.7953169546539	14.9088148732839	14.0137594609966	9.3251056169571	13.1603844822376	10.8781179405547	-0.439370498515235	0.73207584871754	FALSE	NoDEG	-0.525945645663507	0.497132849344776	FALSE	NoDEG	Protein kinase superfamily protein
AT1G09450	3.7270645763632	3.54475318665492	4.5573201499176	2.63535593522701	3.29009612055939	2.61412136555966	-0.520150133883084	0.99991532659183	FALSE	NoDEG	-0.685685400363891	NA	NA	NoDEG	Protein kinase superfamily protein
AT1G09460	3.27529917316766	2.18940637999275	3.4179901124382	5.47343155777917	3.29009612055939	3.20440683520216	0.32304524478674	0.99991532659183	FALSE	NoDEG	0.29105966669084	NA	NA	NoDEG	Carbohydrate-binding X8 domain superfamily protein
AT1G09470	2.14588566517881	1.4596042533285	2.73439208995056	2.83807562255216	1.60492493685824	1.93950940025394	-0.0947958330431477	0.99991532659183	FALSE	NoDEG	-0.100797686808287	NA	NA	NoDEG	NA
AT1G09480	2.48470971757547	1.9808914866601	4.67125315366554	4.25711343382824	2.0061561710728	3.37305982652859	-0.0111738623439443	0.99991532659183	FALSE	NoDEG	0.046261952935222	NA	NA	NoDEG	NAD(P)-binding Rossmann-fold superfamily protein
AT1G09483	0.112941350798885	0	0	0.202719687325154	0	0	-0.0595933188202005	NA	NA	NoDEG	0.480570818571479	NA	NA	NoDEG	NA
AT1G09490	54.4377310850626	48.5839701465057	41.9273453792419	37.5031421551535	35.7095798450959	43.0065127882396	-0.387121830888291	0.56894044704924	FALSE	NoDEG	-0.28627398672106	0.712059154383853	FALSE	NoDEG	NAD(P)-binding Rossmann-fold superfamily protein
AT1G09500	16.6023785674361	19.6003999732684	12.5326304122734	18.0420521719387	8.34560967166285	15.4317487063683	-0.31778187571974	0.99991532659183	FALSE	NoDEG	0.151695680052917	0.955983250721278	FALSE	NoDEG	NAD(P)-binding Rossmann-fold superfamily protein
AT1G09510	0.338824052396655	0.208514893332642	0.34179901124382	0.405439374650309	0.40123123421456	0.0843264956632148	-0.11568716137239	NA	NA	NoDEG	-0.692778325704451	NA	NA	NoDEG	NAD(P)-binding Rossmann-fold superfamily protein
AT1G09520	11.4070764306874	12.4066361532922	8.65890828484345	15.2039765493866	12.1974295201226	8.85428204463756	0.0578002209594628	0.99991532659183	FALSE	NoDEG	0.182143343760776	0.955997730530825	FALSE	NoDEG	NA
AT1G09530	19.651795039006	21.4770340132622	20.7358066821251	21.8937262311167	37.3145047819541	19.0577880198865	0.274802082408996	0.99991532659183	FALSE	NoDEG	-0.0231531818761867	0.996199473333691	FALSE	NoDEG	phytochrome interacting factor 3
AT1G09540	0.67764810479331	0.521287233331606	1.36719604497528	0.608159061975463	1.04320120895786	0.927591452295363	0.00112122946593132	0.99992156257492	FALSE	NoDEG	-0.384646561205825	NA	NA	NoDEG	myb domain protein 61
AT1G09550	0	0	0	0.202719687325154	0	0.0843264956632148	2.02762388879749	NA	NA	NA	2.68854359793446	NA	NA	NA	Pectinacetylesterase family protein
AT1G09560	66.6353969713421	38.4709978198725	83.9686237622318	90.8184199216691	41.4873096177855	85.0011076285205	0.140408029207477	0.99991532659183	FALSE	NoDEG	0.190297353721007	0.809235371154894	FALSE	NoDEG	germin-like protein 5
AT1G09570	207.360320066753	274.405599625757	208.953128873722	208.598558257584	327.805918353296	199.179182756513	0.0151624729023463	0.99991532659183	FALSE	NoDEG	-0.0652086845981811	0.958991389289957	FALSE	NoDEG	phytochrome A
AT1G09575	36.367114957241	42.7455531331917	36.3446281955929	26.3535593522701	33.2219461929656	31.5381093780423	-0.403257054168032	0.547230388301963	FALSE	NoDEG	-0.345031710073284	0.565230288726991	FALSE	NoDEG	Protein of unknown function (DUF607)
AT1G09580	7.11530510032975	3.75326807998756	6.60811421738052	6.28431030707978	6.09871476006131	4.46930427015038	-0.124651691497858	0.99991532659183	FALSE	NoDEG	-0.421930467345843	NA	NA	NoDEG	emp24/gp25L/p24 family/GOLD family protein
AT1G09590	52.4047867706826	49.2095148265036	62.0934870426274	67.3029361919512	53.5242466442223	54.7278956854264	0.0253810230915046	0.99991532659183	FALSE	NoDEG	0.0486456467812087	0.984428522144988	FALSE	NoDEG	Translation protein SH3-like family protein
AT1G09600	1.01647215718996	0.729802126664249	1.25326304122734	1.62175749860123	1.28393994948659	1.09624444362179	0.326546067267795	0.99991532659183	FALSE	NoDEG	0.189245574882621	NA	NA	NoDEG	Protein kinase superfamily protein
AT1G09610	0.22588270159777	0.104257446666321	0.22786600749588	0	0.240738740528736	0.0843264956632148	-0.661621619205532	NA	NA	NoDEG	-1.9458583295622	NA	NA	NA	Protein of unknown function (DUF579)
AT1G09620	141.289629849405	159.201121059473	155.632483119686	194.408180144823	202.942758265725	168.568664830766	0.238046199152557	0.795730098942729	FALSE	NoDEG	0.251627454594002	0.474110155165015	FALSE	NoDEG	ATP binding
AT1G09625	0	0	0	0	0	0	NA	NA	NA	NA	NA	NA	NA	NA	NA
AT1G09630	11.9717831846818	9.90445743330052	10.1400373335667	14.7985371747363	11.3949670516935	11.0467709318811	0.127854422734814	0.99991532659183	FALSE	NoDEG	0.164861281391673	0.955983250721278	FALSE	NoDEG	RAB GTPase 11C
AT1G09640	172.574384020696	194.335880586023	190.382049262808	192.380983271571	218.992007634307	198.588897286871	0.0610451607204822	0.99991532659183	FALSE	NoDEG	0.0766991253114409	0.954308941025201	FALSE	NoDEG	Translation elongation factor EF1B, gamma chain
AT1G09645	25.9765106837436	25.5430744332487	24.0398637908154	21.2855671691412	24.635597780774	24.7076632293219	-0.156687119675847	0.99991532659183	FALSE	NoDEG	-0.140179518159607	0.949131982146631	FALSE	NoDEG	NA
AT1G09650	0.67764810479331	0.208514893332642	0.34179901124382	0	0.641969974743296	0.337305982652859	-0.248913457066948	NA	NA	NoDEG	-1.36930152996002	NA	NA	NA	F-box and associated interaction domains-containing protein
AT1G09660	14.4564929022573	14.0747552999534	17.203883565939	18.2447718592639	15.1665406533104	17.1182786196326	0.0699613490787451	0.99991532659183	FALSE	NoDEG	0.125086397781131	0.961121935537811	FALSE	NoDEG	RNA-binding KH domain-containing protein
AT1G09665	0	0	0	0	0	0	NA	NA	NA	NA	NA	NA	NA	NA	Toll-Interleukin-Resistance (TIR) domain family protein
AT1G09680	1.4682375603855	1.56386169999482	1.36719604497528	1.62175749860123	1.52467869001533	1.18057093928501	-0.114266582022307	0.99991532659183	FALSE	NoDEG	-0.084638745625013	NA	NA	NoDEG	Pentatricopeptide repeat (PPR) superfamily protein
AT1G09690	113.167233500483	111.763982826296	117.123127852882	146.971773310737	135.054433436621	118.731705893806	0.153549975035753	0.99991532659183	FALSE	NoDEG	0.163441706025436	0.836495278587121	FALSE	NoDEG	Translation protein SH3-like family protein
AT1G09700	5.87295024154202	5.73415956664767	5.1269851686573	6.89246936905525	5.77772977268967	4.38497777448717	-0.0721963025115115	0.99991532659183	FALSE	NoDEG	-0.0432798784914786	NA	NA	NoDEG	dsRNA-binding domain-like superfamily protein
AT1G09710	6.7764810479331	6.67247658664456	5.696650187397	6.68974968173009	8.90733339956324	5.90285469642504	0.103527694064798	0.99991532659183	FALSE	NoDEG	-0.0320601968982496	NA	NA	NoDEG	Homeodomain-like superfamily protein
AT1G09720	0	0	0	0.202719687325154	0	0	0.902176723116895	NA	NA	NoDEG	2.03293151741234	NA	NA	NA	Kinase interacting (KIP1-like) family protein
AT1G09730	65.6189248141522	63.8055573597886	65.2836111475697	69.1274133778776	75.3512257854944	67.6298495218983	0.0559037215718633	0.99991532659183	FALSE	NoDEG	0.0293849911677173	0.993998109297046	FALSE	NoDEG	Cysteine proteinases superfamily protein
AT1G09740	42.8047719527774	22.728123373258	58.903362937685	40.9493768396812	25.9195377302606	45.1990016754831	-0.204851737309971	0.99991532659183	FALSE	NoDEG	-0.260220881141817	0.750513084692017	FALSE	NoDEG	Adenine nucleotide alpha hydrolases-like superfamily protein
AT1G09750	20.1035604422015	33.4666403798891	21.0776056933689	24.7318018536688	30.3330813066207	20.4913384461612	-0.0636139865626267	0.99991532659183	FALSE	NoDEG	0.087761314102749	0.97313738060203	FALSE	NoDEG	Eukaryotic aspartyl protease family protein
AT1G09760	29.1388685061123	28.566540386572	30.4201120007	32.6378696593498	30.1725888129349	31.4537828823791	0.0258759961871145	0.99991532659183	FALSE	NoDEG	0.0719929679485339	0.976804103615878	FALSE	NoDEG	U2 small nuclear ribonucleoprotein A
AT1G09770	87.1907228167392	85.9081360530487	93.7668620845547	113.117585527436	114.511394244835	95.373266595096	0.203539205953347	0.927839637620138	FALSE	NoDEG	0.163193751161631	0.847172437627793	FALSE	NoDEG	cell division cycle 5
AT1G09780	115.877825919656	73.3972424530901	127.946763208937	136.633069257154	88.2708715272032	151.366059715471	0.186453242599323	0.99991532659183	FALSE	NoDEG	0.213191341870264	0.687922720109039	FALSE	NoDEG	Phosphoglycerate mutase, 2,3-bisphosphoglycerate-independent
AT1G09790	0.112941350798885	0	0.22786600749588	0	0	0	-2.50495991502348	NA	NA	NA	-2.85014277984204	NA	NA	NA	COBRA-like protein 6 precursor
AT1G09794	2.82353376997213	1.14683191332953	2.50652608245468	2.2299165605767	2.08640241791571	1.77085640892751	-0.156678510798201	0.99991532659183	FALSE	NoDEG	-0.473468936298506	NA	NA	NoDEG	Cox19 family protein (CHCH motif)
AT1G09795	31.2847541712911	39.8263446265347	35.4331641656094	42.1656949636321	40.4441084088277	40.3923914226799	0.13274409827908	0.99991532659183	FALSE	NoDEG	0.274073854090056	0.694296650272502	FALSE	NoDEG	ATP phosphoribosyl transferase 2
AT1G09800	2.71059241917324	1.9808914866601	2.96225809744644	3.64895437185278	2.56787989897319	1.6865299132643	-0.0688562765117915	0.99991532659183	FALSE	NoDEG	-0.200662411698272	NA	NA	NoDEG	Pseudouridine synthase family protein
AT1G09810	7.22824645112864	8.96614041330363	10.0261043298187	9.52782530428225	9.62954962114944	9.19158802729041	0.0449026421763613	0.99991532659183	FALSE	NoDEG	0.0877449690553924	NA	NA	NoDEG	evolutionarily conserved C-terminal region 11
AT1G09812	0.790589455592195	0.312772339998964	0.45573201499176	0.608159061975463	0.561723727900384	0.505958973979289	0.032330408231906	NA	NA	NoDEG	-0.220387229274853	NA	NA	NoDEG	NA
AT1G09815	12.8753139910729	10.9470318999637	12.0768983972816	9.52782530428225	12.6789070011801	13.4079128104512	-0.0543365291664251	0.99991532659183	FALSE	NoDEG	-0.121669280498534	0.971462863746403	FALSE	NoDEG	polymerase delta 4
AT1G09820	2.37176836677658	4.06604041998653	3.87372212742996	6.48702999440494	4.89502105741763	4.30065127882396	0.504412597650161	0.99991532659183	FALSE	NoDEG	0.726194641769642	NA	NA	NoDEG	Pentatricopeptide repeat (PPR-like) superfamily protein
AT1G09830	8.47060130991638	12.9279233866238	11.2793673710461	11.5550221775338	11.5554595453793	8.68562905331113	-0.122855672790683	0.99991532659183	FALSE	NoDEG	-0.0195757043309623	NA	NA	NoDEG	Glycinamide ribonucleotide (GAR) synthetase
AT1G09840	37.3835871144309	28.9835701732373	39.6486853042832	39.3276193410799	35.1478561171955	40.5610444140063	0.0535021412832411	0.99991532659183	FALSE	NoDEG	0.0242616799948276	0.996199473333691	FALSE	NoDEG	shaggy-like protein kinase 41
AT1G09850	19.4259123374082	17.0982212532767	23.4701987720757	21.6910065437915	19.0183605017702	22.0092153680991	-0.00163953415143298	0.99991532659183	FALSE	NoDEG	-0.00030613575607271	0.99955262519692	FALSE	NoDEG	xylem bark cysteine peptidase 3
AT1G09860	0	0	0	0	0.160492493685824	0.0843264956632148	2.05316354216371	NA	NA	NA	1.46661330879797	NA	NA	NA	purine permease 16
AT1G09870	47.4353673355317	34.8219871865513	36.4585611993408	30.205233411448	32.9009612055939	35.1641486915606	-0.333694507130415	0.791421354665678	FALSE	NoDEG	-0.384739602870669	0.502274723672874	FALSE	NoDEG	histidine acid phosphatase family protein
AT1G09880	1.35529620958662	0.417029786665285	2.16472707121086	0.608159061975463	0.641969974743296	1.43355042627465	-0.548947480876004	0.99991532659183	FALSE	NoDEG	-0.712230763771257	NA	NA	NoDEG	Rhamnogalacturonate lyase family protein
AT1G09890	3.50118187476544	3.12772339998964	3.9876551311779	2.83807562255216	2.80861863950192	3.87901880050788	-0.202420158484081	0.99991532659183	FALSE	NoDEG	-0.151072985658849	NA	NA	NoDEG	Rhamnogalacturonate lyase family protein
AT1G09900	7.56707050352529	13.0321808332902	7.97531026235581	9.73054499160741	12.1171832732797	8.85428204463756	0.0263770489535455	0.99991532659183	FALSE	NoDEG	0.218601060804083	NA	NA	NoDEG	Pentatricopeptide repeat (PPR-like) superfamily protein
AT1G09910	17.9576747770227	17.4109935932756	17.3178165696869	22.299165605767	21.1850091665288	16.1906871673372	0.0975280411903821	0.99991532659183	FALSE	NoDEG	0.0659514697793326	0.98539047608889	FALSE	NoDEG	Rhamnogalacturonate lyase family protein
AT1G09920	40.4330035860008	32.7368382532249	42.4970103979817	32.6378696593498	29.8516038255633	39.633452961711	-0.2391557503377	0.99991532659183	FALSE	NoDEG	-0.214526823698685	0.846628512756425	FALSE	NoDEG	TRAF-type zinc finger-related
AT1G09930	0.338824052396655	0.312772339998964	1.25326304122734	0.405439374650309	0.160492493685824	0.505958973979289	-0.89100273189122	NA	NA	NoDEG	-0.790125386952657	NA	NA	NoDEG	oligopeptide transporter 2
AT1G09932	15.698847761045	16.3684191266124	21.4194047046127	22.7046049804173	13.8826007038238	17.7928905849383	-0.0618251280434634	0.99991532659183	FALSE	NoDEG	0.0780164840166878	0.982410662575483	FALSE	NoDEG	Phosphoglycerate mutase family protein
AT1G09935	0	0.104257446666321	0.11393300374794	0	0	0	-1.90419779932662	NA	NA	NA	-1.26469058178108	NA	NA	NA	Phosphoglycerate mutase family protein
AT1G09940	240.452135850826	316.942637865617	238.006044829447	236.573875108455	248.442380225656	302.057507465635	-0.0879974422203746	0.99991532659183	FALSE	NoDEG	0.144252561473046	0.894881215643334	FALSE	NoDEG	Glutamyl-tRNA reductase family protein
AT1G09950	69.684813442912	72.1461530930943	66.3090081813011	51.0853612059389	73.5858083549503	70.0753178961315	-0.15666230298679	0.99991532659183	FALSE	NoDEG	-0.182834623029996	0.891569636546773	FALSE	NoDEG	RESPONSE TO ABA AND SALT 1
AT1G09960	5.3082434875476	4.69158509998446	5.58271718364906	8.91966624230679	4.89502105741763	6.07150768775147	0.245691763374839	0.99991532659183	FALSE	NoDEG	0.393779313721588	NA	NA	NoDEG	sucrose transporter 4
AT1G09970	379.708821385851	478.854452538413	444.566580624462	625.187515710776	539.415271278055	614.655826889173	0.376126372469552	0.277898921435271	FALSE	NoDEG	0.55677487090805	0.000539566496878568	TRUE	NoDEG	Leucine-rich receptor-like protein kinase family protein
AT1G09980	38.5130006224198	42.2242658998601	39.3068862930393	49.4636037073376	54.727940346866	44.1027572318613	0.232977131862494	0.980477335428049	FALSE	NoDEG	0.225733754403535	0.778822145920797	FALSE	NoDEG	Putative serine esterase family protein
AT1G09995	6.09883294313979	4.37881275998549	5.92451619489288	3.04079530987731	8.26536342481994	7.25207862703647	0.161587267128201	0.99991532659183	FALSE	NoDEG	-0.182154185595552	NA	NA	NoDEG	DNA repair DEAD helicase RAD3/XP-D subfamily protein
AT1G10000	2.14588566517881	1.66811914666114	2.96225809744644	2.63535593522701	1.76541743054406	2.19248888724359	-0.125538907552836	0.99991532659183	FALSE	NoDEG	-0.128215157602393	NA	NA	NoDEG	Ribonuclease H-like superfamily protein
AT1G10010	0	0.208514893332642	0	0	0	0	-1.90010365403362	NA	NA	NA	NA	NA	NA	NA	amino acid permease 8
AT1G10020	19.0870882850116	15.9513893399471	17.4317495734348	23.1100443550676	29.5306188381916	19.226441011213	0.387986121302295	0.801075301537782	FALSE	NoDEG	0.16463290118949	0.939686486359027	FALSE	NoDEG	Protein of unknown function (DUF1005)
AT1G10030	8.01883590672083	5.73415956664767	10.3679033410625	9.12238592963194	9.14807214009197	7.67371110535255	0.041700149963623	0.99991532659183	FALSE	NoDEG	-0.175736588469063	NA	NA	NoDEG	homolog of yeast ergosterol28
AT1G10040	7.79295320512306	9.69594253996787	8.88677429233933	7.50062843103071	7.22216221586208	8.34832307065827	-0.259599232973887	0.99991532659183	FALSE	NoDEG	-0.0908797764848849	NA	NA	NoDEG	alpha/beta-Hydrolases superfamily protein
AT1G10050	38.7388833240176	35.5517893132155	37.7118242405682	43.1792934002579	44.2959282572874	39.3804734747213	0.109782693591371	0.99991532659183	FALSE	NoDEG	0.0716699470627113	0.972519377051486	FALSE	NoDEG	glycosyl hydrolase family 10 protein / carbohydrate-binding domain-containing protein
AT1G10060	8.69648401151414	10.5300021132984	6.72204722112847	7.70334811835586	14.2035856911954	7.4207316183629	0.113037994823067	0.99991532659183	FALSE	NoDEG	-0.0654011154131952	NA	NA	NoDEG	branched-chain amino acid transaminase 1
AT1G10070	5.76000889074313	15.0130723199503	5.58271718364906	3.64895437185278	13.641861963295	4.46930427015038	-0.3478536450015	0.99991532659183	FALSE	NoDEG	-0.488679432550885	NA	NA	NoDEG	branched-chain amino acid transaminase 2
AT1G10090	179.915571822624	196.525286966015	184.343600064167	193.800021082847	251.411491358843	204.576078478959	0.143167601690257	0.99991532659183	FALSE	NoDEG	0.0983371627530133	0.933349717642503	FALSE	NoDEG	Early-responsive to dehydration stress protein (ERD4)
AT1G10095	8.35765995911749	9.59168509330155	9.57037231482697	8.71694655498163	12.8393994948659	8.34832307065827	0.0633203821492976	0.99991532659183	FALSE	NoDEG	-0.104148071008149	NA	NA	NoDEG	Protein prenylyltransferase superfamily protein
AT1G10100	0.112941350798885	0.104257446666321	0	0.202719687325154	0	0	-0.959579597529143	NA	NA	NoDEG	0.480570818571479	NA	NA	NoDEG	NA
AT1G10110	0.22588270159777	0.104257446666321	0	0.202719687325154	0.240738740528736	0.505958973979289	1.49135348298626	NA	NA	NA	1.66717877949827	NA	NA	NA	F-box family protein
AT1G10120	13.778844797464	13.0321808332902	17.5456825771828	15.0012568620614	16.5307268496399	14.5884837497362	-0.00365336680537757	0.99991532659183	FALSE	NoDEG	-0.11228712494598	0.96952988472297	FALSE	NoDEG	basic helix-loop-helix (bHLH) DNA-binding superfamily protein
AT1G10130	40.5459449367997	40.6604041998653	43.750273439209	42.7738540256075	52.0798142010499	37.9469230484467	0.0210051028301552	0.99991532659183	FALSE	NoDEG	-0.102656768302909	0.955804310545672	FALSE	NoDEG	endoplasmic reticulum-type calcium-transporting ATPase 3
AT1G10140	42.4659479003808	30.1304020865668	46.8264645404034	30.205233411448	34.2651474019234	34.4052102305916	-0.326528009806456	0.840570085820156	FALSE	NoDEG	-0.485498522614965	0.164205226022475	FALSE	NoDEG	Uncharacterised conserved protein UCP031279
AT1G10150	0	0	0	0	0	0	NA	NA	NA	NA	NA	NA	NA	NA	Carbohydrate-binding protein
AT1G10155	0.338824052396655	1.25108935999585	0.911464029983521	0.810878749300617	0.641969974743296	0.590285469642504	-0.401795781453593	0.99991532659183	FALSE	NoDEG	0.110736160329804	NA	NA	NoDEG	phloem protein 2-A10
AT1G10170	142.644926058992	110.617150912967	149.821899928541	204.544164511081	130.480397366575	190.830859685855	0.315785514876325	0.866449382905637	FALSE	NoDEG	0.39926361259993	0.0564930431666304	FALSE	NoDEG	NF-X-like 1
AT1G10180	21.571798002587	17.9322808266073	22.1030027271004	24.7318018536688	23.4319040781303	18.9734615242233	0.0481307559638628	0.99991532659183	FALSE	NoDEG	-0.0535229934983057	0.986901978165251	FALSE	NoDEG	NA
AT1G10190	0.112941350798885	0.104257446666321	0	0	0	0	-1.92205985026719	NA	NA	NA	-1.29199384601066	NA	NA	NA	Protein of Unknown Function (DUF239)
AT1G10200	46.9836019323362	36.8028786732114	45.9150005104199	40.3412177777057	49.9131655362913	40.8983503966592	-0.0437668924661388	0.99991532659183	FALSE	NoDEG	-0.224186631204176	0.783195381259362	FALSE	NoDEG	GATA type zinc finger transcription factor family protein
AT1G10210	11.745900483084	10.1129723266332	14.0137594609966	11.5550221775338	14.8455556659387	9.78187349693292	-0.0463699881311517	0.99991532659183	FALSE	NoDEG	-0.317439657132847	0.847545573453309	FALSE	NoDEG	mitogen-activated protein kinase 1
AT1G10220	3.0494164715699	0.208514893332642	3.30405710869026	2.43263624790185	0.320984987371648	2.95142734821252	-0.254322231689101	0.99991532659183	FALSE	NoDEG	-0.245238962506723	NA	NA	NoDEG	NA
AT1G10225	0.112941350798885	0	0	0	0	0	-1.02137662852559	NA	NA	NA	-1.29199384601066	NA	NA	NA	NA
AT1G10230	5.3082434875476	5.4213872266487	5.58271718364906	7.50062843103071	5.21600604478928	5.81852820076182	0.0872520059991393	0.99991532659183	FALSE	NoDEG	0.23453351777003	NA	NA	NoDEG	SKP1-like 18
AT1G10240	9.14824941470969	10.7385170066311	10.4818363448105	12.9740599888099	12.0369370264368	11.2997504188708	0.179395557107373	0.99991532659183	FALSE	NoDEG	0.26401728079184	NA	NA	NoDEG	FAR1-related sequence 11
AT1G10250	0	0	0	0	0	0.0843264956632148	0.902176723116895	NA	NA	NoDEG	1.46661330879797	NA	NA	NA	NA
AT1G10270	4.63059538275428	3.23198084665596	6.8359802248764	6.89246936905525	5.29625229163219	6.32448717474111	0.266441989977723	0.99991532659183	FALSE	NoDEG	0.170816604374603	NA	NA	NoDEG	glutamine-rich protein 23
AT1G10280	3.50118187476544	5.10861488664974	4.67125315366554	4.25711343382824	4.6542823168889	4.72228375714003	-0.0242795395118312	0.99991532659183	FALSE	NoDEG	0.12020671202795	NA	NA	NoDEG	Core-2/I-branching beta-1,6-N-acetylglucosaminyltransferase family protein
AT1G10290	93.289555759879	94.770019019686	104.590497440609	125.07804707962	126.468085024429	114.852687093299	0.254467784794776	0.597404765261616	FALSE	NoDEG	0.242253689898787	0.560728707191544	FALSE	NoDEG	dynamin-like protein 6
AT1G10300	0.67764810479331	0.417029786665285	0.45573201499176	0.405439374650309	0	0.421632478316074	-1.05150071642926	NA	NA	NA	-0.483684293766624	NA	NA	NoDEG	Nucleolar GTP-binding protein
AT1G10310	10.5035456242963	8.3405957333057	6.94991322862435	8.51422686765648	9.70979586799236	8.60130255764791	-0.00817816443682346	0.99991532659183	FALSE	NoDEG	-0.0634221097745417	NA	NA	NoDEG	NAD(P)-binding Rossmann-fold superfamily protein
AT1G10320	5.19530213674871	5.31712977998238	6.49418121363259	6.28431030707978	8.0246246842912	4.97526324412967	0.118549748587791	0.99991532659183	FALSE	NoDEG	-0.106777613552478	NA	NA	NoDEG	Zinc finger C-x8-C-x5-C-x3-H type family protein
AT1G10330	2.71059241917324	2.39792127332539	1.48112904872322	2.43263624790185	3.69132735477395	2.36114187857001	0.306235969290233	0.99991532659183	FALSE	NoDEG	0.152756186050059	NA	NA	NoDEG	Tetratricopeptide repeat (TPR)-like superfamily protein
AT1G10340	5.87295024154202	18.3493106132725	11.8490323897858	7.29790874370555	11.7961982859081	6.40881367040433	-0.575247789795737	0.992981595797076	FALSE	NoDEG	-0.404484974067207	NA	NA	NoDEG	Ankyrin repeat family protein
AT1G10350	16.1506131642406	13.970497853287	15.8366875209637	12.1631812395093	13.3208769759234	13.4079128104512	-0.297453741828956	0.988072113704495	FALSE	NoDEG	-0.343397016348784	0.771588324223036	FALSE	NoDEG	DNAJ heat shock family protein
AT1G10360	44.0471268115651	50.4606041864995	41.3576803605023	35.475945281902	52.4810454352645	38.7901880050788	-0.165934650230048	0.99991532659183	FALSE	NoDEG	-0.226939440471624	0.803134739088155	FALSE	NoDEG	glutathione S-transferase TAU 18
AT1G10370	82.2213033815883	104.153189219655	71.8917253649502	98.7244877273501	84.3388054319005	112.575871710392	0.118583067678493	0.99991532659183	FALSE	NoDEG	0.426358162594022	0.150392777983108	FALSE	NoDEG	Glutathione S-transferase family protein
AT1G10380	8.24471860831861	4.37881275998549	8.77284128859139	8.91966624230679	5.53699103216093	8.34832307065827	0.0205891197624791	0.99991532659183	FALSE	NoDEG	-0.0153309726932973	NA	NA	NoDEG	Putative membrane lipoprotein
AT1G10385	0.22588270159777	0.208514893332642	0.34179901124382	0	0	0.0843264956632148	-2.76173674764875	NA	NA	NA	-2.25913235159833	NA	NA	NA	Vps51/Vps67 family (components of vesicular transport) protein
AT1G10390	64.0377459029678	71.9376381997617	70.296663312479	85.1422686765648	80.4067393365979	69.8223384091419	0.113925031223468	0.99991532659183	FALSE	NoDEG	0.162897841681455	0.876034750248571	FALSE	NoDEG	Nucleoporin autopeptidase
AT1G10395	0	0	0	0	0	0	NA	NA	NA	NA	NA	NA	NA	NA	NA
AT1G10400	0.22588270159777	0	0.45573201499176	0	0.080246246842912	0.16865299132643	-1.29970721986326	NA	NA	NA	-1.73893456276588	NA	NA	NA	UDP-Glycosyltransferase superfamily protein
AT1G10410	40.6588862875986	37.011393566544	42.6109434017296	51.6935202679143	43.3329732951725	51.6921418415507	0.216484335658535	0.999060223380793	FALSE	NoDEG	0.280921180454224	0.601535593390763	FALSE	NoDEG	Protein of unknown function (DUF1336)
AT1G10417	1.12941350798885	0.729802126664249	0.797531026235581	0.202719687325154	0.962954962114944	0.590285469642504	-0.559442705047223	0.99991532659183	FALSE	NoDEG	-1.18094562371665	NA	NA	NA	NA
AT1G10430	30.7200474172967	32.4240659132259	33.8381021131382	33.6514680959756	37.1540122882683	32.2970478390113	0.0217493881349867	0.99991532659183	FALSE	NoDEG	-0.00268906847417307	0.999272815488236	FALSE	NoDEG	protein phosphatase 2A-2
AT1G10450	39.303590078012	42.1200084531938	39.990484315527	53.3152777665156	49.9131655362913	44.6930427015039	0.207406606497502	0.99991532659183	FALSE	NoDEG	0.261262706406454	0.699304535508476	FALSE	NoDEG	SIN3-like 6
AT1G10455	0.22588270159777	0.104257446666321	0.11393300374794	0	0	0	-2.92374725481238	NA	NA	NA	-2.86524971511129	NA	NA	NA	NA
AT1G10460	0.45176540319554	0.208514893332642	1.1393300374794	1.41903781127608	0.160492493685824	0.843264956632148	0.30653917151765	0.99991532659183	FALSE	NoDEG	0.435012323504823	NA	NA	NoDEG	germin-like protein 7
AT1G10470	35.0118187476544	32.9453531465575	37.4839582330723	46.01736902281	34.4256398956093	48.8250409890014	0.223874489291611	0.99991532659183	FALSE	NoDEG	0.36095553919955	0.405294988321679	FALSE	NoDEG	response regulator 4
AT1G10480	9.0353080639108	3.33623829332228	9.00070729608727	11.5550221775338	7.86413219060538	12.2273418711661	0.509352438197775	0.99991532659183	FALSE	NoDEG	0.373631310448168	NA	NA	NoDEG	zinc finger protein 5
AT1G10490	15.9247304626428	17.515251039942	19.9382756558895	19.8665293578651	23.4319040781303	18.2145230632544	0.140531234760877	0.99991532659183	FALSE	NoDEG	0.0507073643836084	0.991379911086975	FALSE	NoDEG	Domain of unknown function (DUF1726)
AT1G10500	41.7882997955874	43.6838701531886	38.8511542780476	34.0569074706259	36.512042313525	40.9826768923224	-0.220302857515257	0.99991532659183	FALSE	NoDEG	-0.123044451537902	0.949131982146631	FALSE	NoDEG	chloroplast-localized ISCA-like protein
AT1G10510	39.5294727796097	34.6134722932186	31.4455090344315	42.1656949636321	44.0551895167587	37.8625965527835	0.160225765815452	0.99991532659183	FALSE	NoDEG	0.130306013577129	0.948688374451591	FALSE	NoDEG	RNI-like superfamily protein
AT1G10520	2.93647512077101	2.29366382665907	2.62045908620262	1.82447718592639	1.28393994948659	1.6865299132643	-0.800224520590783	0.866689128535534	FALSE	NoDEG	-0.703182421747729	NA	NA	NoDEG	DNA polymerase lambda (POLL)
AT1G10522	4.96941943515094	8.23633828663938	7.40564524361611	9.93326467893256	9.38881088062071	8.76995554897434	0.367239352182859	0.99991532659183	FALSE	NoDEG	0.558531017121733	NA	NA	NoDEG	NA
AT1G10530	1.01647215718996	0.521287233331606	0.34179901124382	1.01359843662577	0.481477481057472	0.590285469642504	0.0107112155151271	0.99991532659183	FALSE	NoDEG	0.139231418295672	NA	NA	NoDEG	NA
AT1G10540	0.338824052396655	0.521287233331606	0.22786600749588	0.810878749300617	0.240738740528736	0.421632478316074	0.252200906874829	NA	NA	NoDEG	1.02201472440398	NA	NA	NA	nucleobase-ascorbate transporter 8
AT1G10550	2.48470971757547	2.18940637999275	1.93686106371498	1.41903781127608	4.17280483583143	1.93950940025394	0.164884956763619	0.99991532659183	FALSE	NoDEG	-0.392912832461096	NA	NA	NoDEG	xyloglucan:xyloglucosyl transferase 33
AT1G10560	17.3929680230283	20.5387169932653	18.6850126146622	16.8257340479878	23.1911653376016	15.2630957150419	-0.0994923423798367	0.99991532659183	FALSE	NoDEG	-0.208412337238943	0.916030366218104	FALSE	NoDEG	plant U-box 18
AT1G10570	23.604742316967	23.9792127332539	24.723461813303	21.082847481816	21.8269791412721	23.6957452813634	-0.180175600085953	0.99991532659183	FALSE	NoDEG	-0.129786647557547	0.954308941025201	FALSE	NoDEG	Cysteine proteinases superfamily protein
AT1G10580	14.3435515514584	13.2406957266228	15.7227545172157	18.8529309212393	17.1726968243832	15.7690546890212	0.182129687620561	0.99991532659183	FALSE	NoDEG	0.157186049717184	0.950306594142188	FALSE	NoDEG	Transducin/WD40 repeat-like superfamily protein
AT1G10585	1.58117891118439	5.73415956664767	1.02539703373146	1.41903781127608	3.45058861424522	2.78277435688609	-0.194219693459512	0.99991532659183	FALSE	NoDEG	0.71169003077129	NA	NA	NoDEG	basic helix-loop-helix (bHLH) DNA-binding superfamily protein
AT1G10586	0	0	0	0	0	0	NA	NA	NA	NA	NA	NA	NA	NA	basic helix-loop-helix (bHLH) DNA-binding superfamily protein
AT1G10588	0.112941350798885	0.208514893332642	0	0.202719687325154	0	0.16865299132643	0.00918048984094189	NA	NA	NoDEG	1.65381689181423	NA	NA	NA	Gibberellin-regulated family protein
AT1G10590	70.8142269509009	75.7951637264155	77.2465765411034	75.6144433722825	83.5363429634714	77.2430700275048	0.0117661968581408	0.99991532659183	FALSE	NoDEG	0.0162964061814186	0.996199473333691	FALSE	NoDEG	Nucleic acid-binding, OB-fold-like protein
AT1G10600	20.1035604422015	21.0600042265969	18.5710796109142	19.2583702958897	19.9010692170422	18.9734615242233	-0.109328739677105	0.99991532659183	FALSE	NoDEG	-0.0498998869272034	0.9912726393265	FALSE	NoDEG	associated molecule with the SH3 domain of STAM 2
AT1G10610	8.69648401151414	9.8001999866342	10.1400373335667	7.90606780568102	11.3949670516935	9.95052648825935	-0.0147869373745838	0.99991532659183	FALSE	NoDEG	-0.082389142012517	NA	NA	NoDEG	basic helix-loop-helix (bHLH) DNA-binding superfamily protein
AT1G10620	0	0	0.22786600749588	0	0	0.16865299132643	-0.191205235752401	NA	NA	NoDEG	-0.231423374113009	NA	NA	NoDEG	Protein kinase superfamily protein
AT1G10630	54.4377310850626	54.7351594998186	57.1943678814659	61.0186258848714	63.1537962653718	61.5583418341468	0.0916478309360432	0.99991532659183	FALSE	NoDEG	0.104193240934414	0.949131982146631	FALSE	NoDEG	ADP-ribosylation factor A1F
AT1G10640	9.37413211630745	9.17465530663627	7.29171223986817	7.90606780568102	4.89502105741763	5.98718119208825	-0.567198673244216	0.72810656845229	FALSE	NoDEG	-0.326088536667437	NA	NA	NoDEG	Pectin lyase-like superfamily protein
AT1G10650	36.0282909048443	36.8028786732114	43.6363404354611	37.5031421551535	40.0428771746131	40.7296974053328	-0.0389710316456887	0.99991532659183	FALSE	NoDEG	-0.0488663051391965	0.985508218136096	FALSE	NoDEG	SBP (S-ribonuclease binding protein) family protein
AT1G10657	3.38824052396655	3.12772339998964	3.64585611993408	2.63535593522701	2.72837239265901	2.10816239158037	-0.517375555787048	0.99991532659183	FALSE	NoDEG	-0.62519058075152	NA	NA	NoDEG	Plant protein 1589 of unknown function
AT1G10660	25.8635693329447	31.798521233228	26.4324568695221	29.7997940367977	33.783669920866	26.309866646923	0.022329316165247	0.99991532659183	FALSE	NoDEG	0.059797848042749	0.984285929312201	FALSE	NoDEG	NA
AT1G10670	148.179052248137	147.524287032845	159.506205247116	156.905037989669	158.085106280537	165.111278508575	0.00964319374561637	0.99991532659183	FALSE	NoDEG	0.0359148910495223	0.985344841175362	FALSE	NoDEG	ATP-citrate lyase A-1
AT1G10680	0.338824052396655	0.104257446666321	0.569665018739701	0.810878749300617	0.240738740528736	0.16865299132643	0.0770027668760892	NA	NA	NoDEG	-0.0732539877074416	NA	NA	NoDEG	P-glycoprotein 10
AT1G10690	1.69412026198327	0.521287233331606	1.36719604497528	3.04079530987731	1.44443244317242	1.26489743494822	0.562589837383441	0.99991532659183	FALSE	NoDEG	0.374203137410733	NA	NA	NoDEG	NA
AT1G10700	35.6894668524477	32.2155510198933	33.2684370943985	38.5167405917793	35.2281023640384	34.0679042479388	0.0166288879490298	0.99991532659183	FALSE	NoDEG	0.0315581322764051	0.995091285932335	FALSE	NoDEG	phosphoribosyl pyrophosphate (PRPP) synthase 3
AT1G10710	0	0	0	0	0.080246246842912	0.16865299132643	2.07839427116974	NA	NA	NA	2.13216433032432	NA	NA	NA	poor homologous synapsis 1
AT1G10715	0	0	0	0	0	0	NA	NA	NA	NA	NA	NA	NA	NA	NA
AT1G10717	0	0	0	0	0	0	NA	NA	NA	NA	NA	NA	NA	NA	NA
AT1G10720	36.9318217112354	39.8263446265347	40.3322833267708	40.746657152356	46.6230694157319	42.6692068055867	0.0871676599966095	0.99991532659183	FALSE	NoDEG	0.0836766716226694	0.965362834201575	FALSE	NoDEG	BSD domain-containing protein
AT1G10730	7.22824645112864	5.62990211998135	5.92451619489288	5.87887093242947	6.09871476006131	4.80661025280325	-0.235631534313557	0.99991532659183	FALSE	NoDEG	-0.35516136663779	NA	NA	NoDEG	Clathrin adaptor complexes medium subunit family protein
AT1G10740	33.43063983647	30.5474318732321	35.0913651543655	33.2460287213253	31.4565287624215	28.5866820298298	-0.160137300218415	0.99991532659183	FALSE	NoDEG	-0.19192321831241	0.884299715349244	FALSE	NoDEG	alpha/beta-Hydrolases superfamily protein
AT1G10745	0	0	0	0	0	0	NA	NA	NA	NA	NA	NA	NA	NA	Maternally expressed gene (MEG) family protein
AT1G10747	0	0	0	0	0.080246246842912	0	0.902176723116895	NA	NA	NoDEG	NA	NA	NA	NA	Maternally expressed gene (MEG) family protein
AT1G10750	1.24235485878774	1.04257446666321	2.62045908620262	3.04079530987731	2.16664866475862	1.34922393061144	0.319618737441117	0.99991532659183	FALSE	NoDEG	0.0837474991080477	NA	NA	NoDEG	Protein of Unknown Function (DUF239)
AT1G10760	129.543729366321	134.492106199554	123.731242070263	138.45754644308	114.110163010621	130.537415286657	-0.0925763402439669	0.99991532659183	FALSE	NoDEG	0.0501279659990552	0.977686621564819	FALSE	NoDEG	Pyruvate phosphate dikinase, PEP/pyruvate binding domain
AT1G10770	0.112941350798885	0.312772339998964	0.34179901124382	0.202719687325154	0.080246246842912	0.252979486989644	-0.611157152501248	NA	NA	NoDEG	0.0115485031543016	NA	NA	NoDEG	Plant invertase/pectin methylesterase inhibitor superfamily protein
AT1G10780	2.37176836677658	1.04257446666321	1.36719604497528	1.62175749860123	2.16664866475862	1.34922393061144	0.0496917634097662	0.99991532659183	FALSE	NoDEG	-0.390339502838766	NA	NA	NoDEG	F-box/RNI-like superfamily protein
AT1G10790	0	0	0.11393300374794	0.202719687325154	0.080246246842912	0.758938460968933	3.11254629570541	NA	NA	NA	3.14075496772725	NA	NA	NA	NA
AT1G10800	0.22588270159777	0.417029786665285	0.22786600749588	0.608159061975463	0.641969974743296	0.337305982652859	0.760893777364343	NA	NA	NoDEG	0.969567340285358	NA	NA	NoDEG	NA
AT1G10810	4.63059538275428	2.81495105999067	2.2786600749588	2.2299165605767	2.40738740528736	2.44546837423323	-0.517240369627048	0.99991532659183	FALSE	NoDEG	-0.591930361570386	NA	NA	NoDEG	NAD(P)-linked oxidoreductase superfamily protein
AT1G10820	15.4729650594472	15.1173297666166	16.9760175584431	15.2039765493866	13.3208769759234	14.0825247757569	-0.233764710205788	0.99991532659183	FALSE	NoDEG	-0.184930590297617	0.935534102980045	FALSE	NoDEG	Protein of unknown function (DUF3755)
AT1G10830	20.8941498977937	19.4961425266021	18.7989456184101	23.1100443550676	20.4627929449426	24.0330512640162	0.120741226767111	0.99991532659183	FALSE	NoDEG	0.218871347176496	0.892820098524673	FALSE	NoDEG	15-cis-zeta-carotene isomerase
AT1G10840	104.35780813817	113.849131759623	111.540410669233	107.035994907681	133.128523512391	117.298155467532	0.0500355631845408	0.99991532659183	FALSE	NoDEG	0.028192417358877	0.993998109297046	FALSE	NoDEG	translation initiation factor 3 subunit H1
AT1G10850	8.01883590672083	8.44485317997202	11.6211663822899	11.9604615521841	9.79004211483527	9.52889400994327	0.0753477991575468	0.99991532659183	FALSE	NoDEG	0.0823543627390714	NA	NA	NoDEG	Leucine-rich repeat protein kinase family protein
AT1G10865	20.4423844945982	20.2259446532663	17.3178165696869	18.2447718592639	17.5739280585977	15.5160752020315	-0.254834383949554	0.99991532659183	FALSE	NoDEG	-0.210057663249613	0.9169491726404	FALSE	NoDEG	NA
AT1G10870	31.39769552209	30.7559467665648	32.356973064415	32.840589346675	36.2713035729962	32.2127213433481	0.0352253570629588	0.99991532659183	FALSE	NoDEG	-0.00340251067343896	0.999272815488236	FALSE	NoDEG	ARF-GAP domain 4
AT1G10875	0	0.104257446666321	0	0	0	0	-1.02137662852559	NA	NA	NA	NA	NA	NA	NA	NA
AT1G10880	0	0	0	0	0	0	NA	NA	NA	NA	NA	NA	NA	NA	Core-2/I-branching beta-1,6-N-acetylglucosaminyltransferase family protein
AT1G10890	36.0282909048443	36.3858488865461	36.230695191845	36.4895437185278	38.277459744069	34.9954957002342	-0.0540223562523008	0.99991532659183	FALSE	NoDEG	-0.0503104675856789	0.985282941817647	FALSE	NoDEG	NA
AT1G10900	52.6306694722804	41.2859488798632	51.9534497090607	56.9642321383683	39.5613996935556	49.5839794499703	-0.0726017374240683	0.99991532659183	FALSE	NoDEG	-0.0153740113655868	0.996872470107249	FALSE	NoDEG	Phosphatidylinositol-4-phosphate 5-kinase family protein
AT1G10910	32.5271090300789	35.8645616532145	28.1414519257412	39.7330587157302	38.1972134972261	33.1403127956434	0.12207328507541	0.99991532659183	FALSE	NoDEG	0.217013712623215	0.851722532754062	FALSE	NoDEG	Pentatricopeptide repeat (PPR) superfamily protein
AT1G10920	8.13177725751972	9.69594253996787	10.4818363448105	8.31150718033132	10.6727508301073	6.74611965305719	-0.202624148879793	0.99991532659183	FALSE	NoDEG	-0.355578231681159	NA	NA	NoDEG	NB-ARC domain-containing disease resistance protein
AT1G10930	11.5200177814863	15.2215872132829	15.8366875209637	18.2447718592639	13.641861963295	15.7690546890212	0.0788878934346846	0.99991532659183	FALSE	NoDEG	0.274511898936191	0.872657520636949	FALSE	NoDEG	DNA helicase (RECQl4A)
AT1G10940	76.574235841644	70.7908062864321	74.170385439909	72.5736480624052	71.3389134433488	69.6536854178154	-0.122611633678324	0.99991532659183	FALSE	NoDEG	-0.119355187497117	0.931215352399335	FALSE	NoDEG	Protein kinase superfamily protein
AT1G10950	123.55783777398	139.079433852873	134.782743433813	157.918636426295	171.96770698436	139.81332980961	0.168620300217376	0.99991532659183	FALSE	NoDEG	0.166989550784655	0.794734150730434	FALSE	NoDEG	transmembrane nine 1
AT1G10960	93.0636730582812	102.068040286328	86.7030158521824	123.861728955669	63.1537962653718	124.297254607579	0.0669238737214958	0.99991532659183	FALSE	NoDEG	0.431192377891663	0.075415698112694	FALSE	NoDEG	ferredoxin 1
AT1G10970	1.80706161278216	2.08514893332642	2.39259307870674	5.27071187045401	3.53083486108813	5.98718119208825	1.16193331314687	0.205125652033073	FALSE	NoDEG	1.405710235579	NA	NA	NA	zinc transporter 4 precursor
AT1G10980	0.112941350798885	0.208514893332642	0.45573201499176	0.608159061975463	0.080246246842912	0.16865299132643	-0.0974569214949938	NA	NA	NoDEG	0.308014806819467	NA	NA	NoDEG	Lung seven transmembrane receptor family protein
AT1G10990	1.4682375603855	1.4596042533285	1.59506205247116	0.608159061975463	0.962954962114944	1.43355042627465	-0.590376737623899	0.99991532659183	FALSE	NoDEG	-0.519339333396535	NA	NA	NoDEG	NA
AT1G11000	21.4588566517881	19.6003999732684	20.7358066821251	18.2447718592639	25.9997839771035	16.5279931499901	-0.0848944109231269	0.99991532659183	FALSE	NoDEG	-0.320047565802473	0.740745926059568	FALSE	NoDEG	Seven transmembrane MLO family protein
AT1G11020	19.8776777406038	17.0982212532767	18.6850126146622	17.8393324846136	19.0183605017702	18.8891350285601	-0.058904553562627	0.99991532659183	FALSE	NoDEG	-0.0965083631866953	0.971462863746403	FALSE	NoDEG	RING/FYVE/PHD zinc finger superfamily protein
AT1G11040	0	0	0	0	0	0	NA	NA	NA	NA	NA	NA	NA	NA	HSP40/DnaJ peptide-binding protein
AT1G11050	0	0	0	0	0	0	NA	NA	NA	NA	NA	NA	NA	NA	Protein kinase superfamily protein
AT1G11060	29.1388685061123	29.6091148532352	28.0275189219933	28.3807562255216	29.7713575787204	26.5628461339127	-0.105119242567132	0.99991532659183	FALSE	NoDEG	-0.0947364746083793	0.965362834201575	FALSE	NoDEG	WAPL (Wings apart-like protein regulation of heterochromatin) protein
AT1G11070	1.58117891118439	1.25108935999585	1.36719604497528	1.21631812395093	1.12344745580077	0.758938460968933	-0.534270161728659	0.99991532659183	FALSE	NoDEG	-0.670810670923396	NA	NA	NoDEG	NA
AT1G11080	1.80706161278216	1.87663403999378	2.73439208995056	4.05439374650309	3.69132735477395	4.80661025280325	0.911210421369419	0.523692286233062	FALSE	NoDEG	0.953778570527411	NA	NA	NoDEG	serine carboxypeptidase-like 31
AT1G11090	0	0	0	0	0	0	NA	NA	NA	NA	NA	NA	NA	NA	alpha/beta-Hydrolases superfamily protein
AT1G11100	9.93883887030188	6.35970424664559	13.1022954310131	15.4066962367117	12.2776757669655	15.0944427237155	0.479976523648857	0.834856581801835	FALSE	NoDEG	0.375409540293836	0.745768887796074	FALSE	NoDEG	SNF2 domain-containing protein / helicase domain-containing protein / zinc finger protein-related
AT1G11110	0.112941350798885	0	0.11393300374794	0	0	0.16865299132643	-0.202622102413522	NA	NA	NoDEG	-0.237162981490126	NA	NA	NoDEG	LisH and RanBPM domains containing protein
AT1G11112	0.22588270159777	0.417029786665285	0.45573201499176	0.202719687325154	0.561723727900384	0.16865299132643	-0.248917946037867	NA	NA	NoDEG	-0.921966890982619	NA	NA	NoDEG	NA
AT1G11120	1.4682375603855	1.04257446666321	2.2786600749588	0.608159061975463	2.32714115844445	0.758938460968933	-0.367505360341692	0.99991532659183	FALSE	NoDEG	-1.4430310327484	NA	NA	NA	NA
AT1G11125	0.45176540319554	0.938317019996891	0.68359802248764	0.405439374650309	0.962954962114944	1.09624444362179	0.241353983452893	0.99991532659183	FALSE	NoDEG	0.467682505613437	NA	NA	NoDEG	NA
AT1G11130	11.745900483084	7.92356594664041	11.2793673710461	13.5822190507853	10.6727508301073	9.95052648825935	0.0612359504493061	0.99991532659183	FALSE	NoDEG	-0.0304144909208255	0.996199473333691	FALSE	NoDEG	Leucine-rich repeat protein kinase family protein
AT1G11145	0	0	0.11393300374794	0	0	0	-1.02137662852559	NA	NA	NA	-1.26469058178108	NA	NA	NA	Protein of unknown function (DUF674)
AT1G11160	4.06588862875986	1.87663403999378	3.9876551311779	5.06799218312886	1.68517118370115	4.63795726147682	0.114345737278067	0.99991532659183	FALSE	NoDEG	0.229425089766976	NA	NA	NoDEG	Transducin/WD40 repeat-like superfamily protein
AT1G11170	2.59765106837435	1.66811914666114	3.30405710869026	3.44623468452762	2.24689491160154	2.95142734821252	0.110817573495752	0.99991532659183	FALSE	NoDEG	0.0723837913553305	NA	NA	NoDEG	Protein of unknown function (DUF707)
AT1G11180	12.1976658862796	11.7810914732943	10.7097023523064	14.393097800086	12.4381682606514	8.68562905331113	-0.0607994099881776	0.99991532659183	FALSE	NoDEG	-0.0678745508147304	0.989491442129765	FALSE	NoDEG	Secretory carrier membrane protein (SCAMP) family protein
AT1G11190	9.26119076550857	3.12772339998964	12.4186974085255	8.91966624230679	3.53083486108813	6.15583418341468	-0.49158925279054	0.99991532659183	FALSE	NoDEG	-0.591304830986341	NA	NA	NoDEG	bifunctional nuclease i
AT1G11200	10.7294283258941	14.1790127466197	14.2416254684925	11.1495828028835	10.913489570636	11.9743623841765	-0.26839902489257	0.99991532659183	FALSE	NoDEG	-0.130520344362244	0.967673746282006	FALSE	NoDEG	Protein of unknown function (DUF300)
AT1G11210	36.5929976588387	60.9906062997979	36.116762188097	17.028453735313	100.709039787855	23.4427657943737	0.000864936670196122	0.999960501561421	FALSE	NoDEG	-0.847326067606354	0.0082343346561024	TRUE	NoDEG	Protein of unknown function (DUF761)
AT1G11220	1.01647215718996	0.417029786665285	0.68359802248764	0.810878749300617	0.882708715272032	1.18057093928501	0.4070130034467	0.99991532659183	FALSE	NoDEG	0.232725493989276	NA	NA	NoDEG	Protein of unknown function (DUF761)
AT1G11230	0	0	0	0	0	0	NA	NA	NA	NA	NA	NA	NA	NA	Protein of unknown function (DUF761)
AT1G11240	14.3435515514584	12.7194084932912	12.6465634160214	13.5822190507853	18.0554055396552	15.6004016976947	0.196808658481462	0.99991532659183	FALSE	NoDEG	0.0929354383745158	0.980012713666499	FALSE	NoDEG	NA
AT1G11250	0	0	0	0	0	0	NA	NA	NA	NA	NA	NA	NA	NA	syntaxin of plants 125
AT1G11260	941.140276207109	865.753837117132	837.179711539864	721.884806564874	1252.00194324311	910.97913264971	0.0578420220828504	0.99991532659183	FALSE	NoDEG	-0.154370160606725	0.876337232200193	FALSE	NoDEG	sugar transporter 1
AT1G11270	3.38824052396655	3.12772339998964	3.07619110119438	6.68974968173009	3.45058861424522	4.13199828749753	0.455404636146253	0.99991532659183	FALSE	NoDEG	0.666357224275815	NA	NA	NoDEG	F-box and associated interaction domains-containing protein
AT1G11280	27.8965136473246	31.17297655323	29.2807819632206	33.4487484086505	35.7095798450959	34.152230743602	0.157879987507951	0.99991532659183	FALSE	NoDEG	0.212534882227491	0.851291746478258	FALSE	NoDEG	S-locus lectin protein kinase family protein
AT1G11290	3.61412322556432	5.00435743998342	4.78518615741348	6.48702999440494	4.81477481057472	5.73420170509861	0.257423462424826	0.99991532659183	FALSE	NoDEG	0.50180022364785	NA	NA	NoDEG	Pentatricopeptide repeat (PPR) superfamily protein
AT1G11300	5.19530213674871	1.56386169999482	5.58271718364906	5.47343155777917	3.12960362687357	4.30065127882396	-0.0081687761869575	0.99991532659183	FALSE	NoDEG	-0.197350914859341	NA	NA	NoDEG	protein serine/threonine kinases
AT1G11303	9.93883887030188	13.1364382799565	10.5957693485584	9.73054499160741	11.5554595453793	11.9743623841765	-0.0770193925594311	0.99991532659183	FALSE	NoDEG	0.0702536269861979	NA	NA	NoDEG	NA
AT1G11310	140.499040393813	141.477355126198	152.1005600035	130.754198324724	142.758073133541	134.079128104512	-0.15747083169468	0.99991532659183	FALSE	NoDEG	-0.174318234048193	0.776553848084595	FALSE	NoDEG	Seven transmembrane MLO family protein
AT1G11320	2.37176836677658	2.39792127332539	3.4179901124382	3.04079530987731	2.40738740528736	2.8671008525493	-0.0528469872593359	0.99991532659183	FALSE	NoDEG	-0.00268368560017817	NA	NA	NoDEG	NA
AT1G11330	21.4588566517881	22.2068361399264	22.2169357308483	23.5154837297179	24.635597780774	25.9725606642702	0.10691165255637	0.99991532659183	FALSE	NoDEG	0.158069846320912	0.935885068763284	FALSE	NoDEG	S-locus lectin protein kinase family protein
AT1G11340	3.61412322556432	5.10861488664974	1.82292805996704	1.41903781127608	2.48763365213027	2.19248888724359	-0.836854099029726	0.888806365209763	FALSE	NoDEG	-0.58031040105555	NA	NA	NoDEG	S-locus lectin protein kinase family protein
AT1G11350	28.3482790505201	36.3858488865461	34.8634991468697	23.5154837297179	36.2713035729962	30.1045589517677	-0.204693406275505	0.99991532659183	FALSE	NoDEG	-0.246498744433479	0.838081143878627	FALSE	NoDEG	S-domain-1 13
AT1G11360	18.635322881816	20.0174297599337	21.5333377083607	19.66380967054	24.4751052870882	17.8772170806015	-0.0204955128669608	0.99991532659183	FALSE	NoDEG	-0.135534878419214	0.954368176656102	FALSE	NoDEG	Adenine nucleotide alpha hydrolases-like superfamily protein
AT1G11362	0.112941350798885	0	0	0	0	0.16865299132643	0.693268162889374	NA	NA	NoDEG	0.714036476799605	NA	NA	NoDEG	Plant invertase/pectin methylesterase inhibitor superfamily protein
AT1G11370	0.112941350798885	0	0	0	0	0	-1.02137662852559	NA	NA	NA	-1.29199384601066	NA	NA	NA	Pectin lyase-like superfamily protein
AT1G11380	15.8117891118439	8.02782339330673	10.9375683598022	14.393097800086	12.759153248023	16.3593401586637	0.26259207291769	0.99991532659183	FALSE	NoDEG	0.175390598676463	0.952929575689169	FALSE	NoDEG	PLAC8 family protein
AT1G11390	24.1694490709614	29.8176297465679	26.0906578582783	38.3140209044542	40.8453396430422	38.6215350137524	0.485858337349516	0.207151896579133	FALSE	NoDEG	0.584174551753819	0.0718601292644733	FALSE	NoDEG	Protein kinase superfamily protein
AT1G11400	33.43063983647	27.4197084732425	26.7742558807659	26.5562790395952	35.3885948577242	27.6590905775345	-0.0290221284416297	0.99991532659183	FALSE	NoDEG	-0.182483992505978	0.916956850112619	FALSE	NoDEG	partner of Y14-MAGO
AT1G11410	36.367114957241	34.404957399886	38.3954222630558	18.8529309212393	25.3578140023602	25.2979486989644	-0.698777445815468	0.0182797298969385	TRUE	NoDEG	-0.763792143784792	0.0181873280202445	TRUE	NoDEG	S-locus lectin protein kinase family protein
AT1G11420	1.4682375603855	1.4596042533285	2.73439208995056	4.05439374650309	2.56787989897319	1.60220341760108	0.424501903965088	0.99991532659183	FALSE	NoDEG	0.322287954926139	NA	NA	NoDEG	DOMAIN OF UNKNOWN FUNCTION 724 2
AT1G11430	46.3059538275428	62.5544679997927	49.3329906228581	51.6935202679143	58.8204989358545	50.5958973979289	-0.0473345086926216	0.99991532659183	FALSE	NoDEG	0.0644745721794467	0.973729570641252	FALSE	NoDEG	plastid developmental protein DAG, putative
AT1G11440	8.80942536231303	12.6151510466249	12.4186974085255	11.1495828028835	13.5616157164521	8.26399657499505	-0.110712152294137	0.99991532659183	FALSE	NoDEG	-0.184764353242184	NA	NA	NoDEG	NA
AT1G11450	12.3106072370785	5.21287233331606	17.4317495734348	10.9468631155583	5.29625229163219	12.3959948624926	-0.341477042028106	0.99991532659183	FALSE	NoDEG	-0.3630173817306	0.783195381259362	FALSE	NoDEG	nodulin MtN21 /EamA-like transporter family protein
AT1G11460	0.112941350798885	0.521287233331606	1.02539703373146	0.608159061975463	0.40123123421456	0.421632478316074	-0.309702301511015	NA	NA	NoDEG	-0.193372539241164	NA	NA	NoDEG	nodulin MtN21 /EamA-like transporter family protein
AT1G11470	0	0.104257446666321	0	0	0	0	-1.02137662852559	NA	NA	NA	NA	NA	NA	NA	Pentatricopeptide repeat (PPR) superfamily protein
AT1G11475	19.3129709866093	14.4917850866187	17.4317495734348	18.0420521719387	17.8146667991265	15.684728193358	-0.0616490301800885	0.99991532659183	FALSE	NoDEG	-0.169354138516941	0.942680206094296	FALSE	NoDEG	RNA polymerases N / 8 kDa subunit
AT1G11480	71.8306991080909	68.3928850131067	71.6638593574543	83.5205111779636	86.8264390840308	81.4593948106655	0.1807315300114	0.987770839437481	FALSE	NoDEG	0.167257940829285	0.846628512756425	FALSE	NoDEG	eukaryotic translation initiation factor-related
AT1G11490	0.338824052396655	0	0.22786600749588	0	0.080246246842912	0.421632478316074	-0.0842857122538995	NA	NA	NoDEG	-0.253553779290309	NA	NA	NoDEG	zinc finger (C2H2 type) family protein
AT1G11500	0.45176540319554	0.104257446666321	0.68359802248764	0.405439374650309	0.40123123421456	0.252979486989644	-0.288355041459031	NA	NA	NoDEG	-0.87574220401634	NA	NA	NoDEG	Protein of unknown function (DUF1218)
AT1G11510	0	0	0	0	0	0	NA	NA	NA	NA	NA	NA	NA	NA	DNA-binding storekeeper protein-related transcriptional regulator
AT1G11520	0	0	0	0	0	0	NA	NA	NA	NA	NA	NA	NA	NA	pliceosome associated protein-related
AT1G11530	21.1200325993915	21.7898063532611	21.1915386971169	16.4202946733375	21.4257479070575	17.5399110979487	-0.268228968437805	0.99991532659183	FALSE	NoDEG	-0.341029132042969	0.702133167297446	FALSE	NoDEG	C-terminal cysteine residue is changed to a serine 1
AT1G11540	0.112941350798885	0.521287233331606	1.02539703373146	1.41903781127608	0.882708715272032	0.505958973979289	0.640555039042758	0.99991532659183	FALSE	NoDEG	0.660056675076003	NA	NA	NoDEG	Sulfite exporter TauE/SafE family protein
AT1G11545	8.58354266071526	9.69594253996787	8.88677429233933	11.5550221775338	16.3702343559541	15.0101162280522	0.608577901042331	0.356752709027018	FALSE	NoDEG	0.596190175571885	0.435401232150704	FALSE	NoDEG	xyloglucan endotransglucosylase/hydrolase 8
AT1G11560	0	0	0.11393300374794	0	0	0	-1.02137662852559	NA	NA	NA	-1.26469058178108	NA	NA	NA	Oligosaccharyltransferase complex/magnesium transporter family protein
AT1G11570	0.564706753994425	0.417029786665285	0.911464029983521	1.01359843662577	0.40123123421456	0.505958973979289	-0.126884665893319	0.99991532659183	FALSE	NoDEG	-0.0616019856668778	NA	NA	NoDEG	NTF2-like
AT1G11572	0	0	0	0.202719687325154	0	0.0843264956632148	2.02762388879749	NA	NA	NA	2.68854359793446	NA	NA	NA	Plant thionin family protein
AT1G11580	131.237849628304	51.8159509931616	140.137594609966	179.609642970087	76.3944269944523	160.557647742761	0.30950558211157	0.99991532659183	FALSE	NoDEG	0.288503577516076	0.314938426605552	FALSE	NoDEG	methylesterase PCR A
AT1G11590	0.112941350798885	0.104257446666321	0	0	0	0	-1.92205985026719	NA	NA	NA	-1.29199384601066	NA	NA	NA	Plant invertase/pectin methylesterase inhibitor superfamily
AT1G11591	0	0	0	0	0	0.252979486989644	2.09770616611317	NA	NA	NA	2.68782148685538	NA	NA	NA	NA
AT1G11593	0	0	0	0	0	0	NA	NA	NA	NA	NA	NA	NA	NA	Plant invertase/pectin methylesterase inhibitor superfamily protein
AT1G11600	8.69648401151414	4.69158509998446	6.49418121363259	5.06799218312886	6.49994599427587	5.39689572244575	-0.277164765003366	0.99991532659183	FALSE	NoDEG	-0.564071502858345	NA	NA	NoDEG	cytochrome P450, family 77, subfamily B, polypeptide 1
AT1G11608	0	0	0	0	0	0	NA	NA	NA	NA	NA	NA	NA	NA	F-box associated ubiquitination effector family protein
AT1G11610	0	0	0	0	0	0	NA	NA	NA	NA	NA	NA	NA	NA	cytochrome P450, family 71, subfamily A, polypeptide 18
AT1G11620	0	0	0	0	0	0	NA	NA	NA	NA	NA	NA	NA	NA	F-box and associated interaction domains-containing protein
AT1G11630	7.45412915272641	9.27891275330259	8.43104227734757	7.50062843103071	12.759153248023	8.68562905331113	0.151924304840029	0.99991532659183	FALSE	NoDEG	0.01342532519189	NA	NA	NoDEG	Tetratricopeptide repeat (TPR)-like superfamily protein
AT1G11650	182.513222890998	184.744195492721	179.21661489551	210.42303544351	215.862404007433	200.275427200135	0.125874263224934	0.99991532659183	FALSE	NoDEG	0.147305010031368	0.832165602370337	FALSE	NoDEG	RNA-binding (RRM/RBD/RNP motifs) family protein
AT1G11655	0.338824052396655	0	0.34179901124382	0.608159061975463	0	0.0843264956632148	-0.229187010123371	NA	NA	NoDEG	-0.196641086359761	NA	NA	NoDEG	NA
AT1G11660	42.9177133035763	47.6456531265088	48.5354595966225	58.5859896369696	51.9193217073641	58.8598939729239	0.212453545223675	0.992981595797076	FALSE	NoDEG	0.330836826726983	0.427833094648151	FALSE	NoDEG	heat shock protein 70 (Hsp 70) family protein
AT1G11670	194.146182023283	154.613793406154	248.373948170509	207.990399195608	169.239334591701	223.971172481499	-0.0509958179777926	0.99991532659183	FALSE	NoDEG	-0.0620326919059821	0.96952988472297	FALSE	NoDEG	MATE efflux family protein
AT1G11680	63.5859804997723	67.2460530997772	67.1065392075367	75.2090039976322	75.1907332918086	60.040464912209	0.0128376580912797	0.99991532659183	FALSE	NoDEG	0.00346061941681905	0.999272815488236	FALSE	NoDEG	CYTOCHROME P450 51G1
AT1G11684	0.112941350798885	0	0.11393300374794	0	0	0	-1.92588892833816	NA	NA	NA	-2.27275223583992	NA	NA	NA	NA
AT1G11690	0	0.104257446666321	0	0	0	0	-1.02137662852559	NA	NA	NA	NA	NA	NA	NA	NA
AT1G11700	4.06588862875986	3.02346595332332	3.30405710869026	3.24351499720247	3.45058861424522	2.78277435688609	-0.20198940854624	0.99991532659183	FALSE	NoDEG	-0.340855506141115	NA	NA	NoDEG	Protein of unknown function, DUF584
AT1G11710	1.69412026198327	1.9808914866601	1.48112904872322	3.64895437185278	2.56787989897319	2.02383589591716	0.557772001430462	0.99991532659183	FALSE	NoDEG	0.748691609972281	NA	NA	NoDEG	Pentatricopeptide repeat (PPR) superfamily protein
AT1G11720	59.1812678186157	72.041895646428	62.0934870426274	72.9790874370555	52.882276669479	57.5949965379757	-0.159491091997037	0.99991532659183	FALSE	NoDEG	0.0597768483267737	0.97877207762676	FALSE	NoDEG	starch synthase 3
AT1G11730	1.80706161278216	1.14683191332953	1.48112904872322	1.62175749860123	1.44443244317242	0.843264956632148	-0.283037672560904	0.99991532659183	FALSE	NoDEG	-0.528780749762459	NA	NA	NoDEG	Galactosyltransferase family protein
AT1G11740	0.45176540319554	0	0.34179901124382	0	0.561723727900384	0.252979486989644	0.111721795095106	NA	NA	NoDEG	-1.40896773636123	NA	NA	NA	ankyrin repeat family protein
AT1G11750	54.3247897342637	64.7438743797855	57.080434877718	68.1138149412518	61.7896100690423	65.8589931129708	0.0772315819372586	0.99991532659183	FALSE	NoDEG	0.232386113361509	0.700382414578485	FALSE	NoDEG	CLP protease proteolytic subunit 6
AT1G11755	8.58354266071526	8.65336807330466	6.72204722112847	8.91966624230679	8.42585591850576	8.43264956632148	0.0283273138330426	0.99991532659183	FALSE	NoDEG	0.141787222011804	NA	NA	NoDEG	Undecaprenyl pyrophosphate synthetase family protein
AT1G11760	6.43765699553644	4.48307020665181	3.75978912368202	7.50062843103071	6.09871476006131	6.49314016606754	0.369635209329567	0.99991532659183	FALSE	NoDEG	0.405726996002251	NA	NA	NoDEG	NA
AT1G11765	0	0	0	0	0	0	NA	NA	NA	NA	NA	NA	NA	NA	Plant self-incompatibility protein S1 family
AT1G11770	0	0	0.11393300374794	0	0	0	-1.02137662852559	NA	NA	NA	-1.26469058178108	NA	NA	NA	FAD-binding Berberine family protein
AT1G11780	12.3106072370785	13.0321808332902	10.3679033410625	11.3523024902086	13.641861963295	11.8900358885133	-0.0173425394610052	0.99991532659183	FALSE	NoDEG	0.00710243812077455	0.999272815488236	FALSE	NoDEG	oxidoreductase, 2OG-Fe(II) oxygenase family protein
AT1G11785	0	0	0	0.202719687325154	0.160492493685824	0.16865299132643	3.04595399844655	NA	NA	NA	3.10864143756637	NA	NA	NA	NA
AT1G11790	16.715319918235	18.7663403999378	18.0014145921745	17.4338931099633	17.4936818117548	19.9853794721819	-0.0256828695475208	0.99991532659183	FALSE	NoDEG	0.090550150713203	0.975745221697032	FALSE	NoDEG	arogenate dehydratase 1
AT1G11800	4.06588862875986	5.31712977998238	4.5573201499176	2.83807562255216	5.37649853847511	3.9633452961711	-0.228572764182736	0.99991532659183	FALSE	NoDEG	-0.333191132994411	NA	NA	NoDEG	endonuclease/exonuclease/phosphatase family protein
AT1G11810	0	0	0	0	0.080246246842912	0	0.902176723116895	NA	NA	NoDEG	NA	NA	NA	NA	F-box associated ubiquitination effector family protein
AT1G11820	12.0847245354807	16.4726765732788	13.216228434761	18.6502112339142	25.2775677555173	15.7690546890212	0.443108451453182	0.817964914238731	FALSE	NoDEG	0.398970069425541	0.664372822462308	FALSE	NoDEG	O-Glycosyl hydrolases family 17 protein
AT1G11840	355.53937231489	243.649652859193	411.753875545056	421.251510261671	195.319364815648	400.972486878586	-0.0532399776963861	0.99991532659183	FALSE	NoDEG	0.0665143174539641	0.955997730530825	FALSE	NoDEG	glyoxalase I homolog
AT1G11850	1.92000296358104	0.938317019996891	1.82292805996704	0.810878749300617	1.20369370264368	1.18057093928501	-0.565940592819437	0.99991532659183	FALSE	NoDEG	-0.89030911053341	NA	NA	NoDEG	NA
AT1G11860	606.269171088415	522.121292904937	483.41773490251	679.110952539267	473.69359511371	642.989529432013	0.0825715870322726	0.99991532659183	FALSE	NoDEG	0.239479079180713	0.581642597813543	FALSE	NoDEG	Glycine cleavage T-protein family
AT1G11870	17.1670853214305	23.7706978399212	19.2546776334019	21.8937262311167	24.635597780774	22.5995008377416	0.12960468034457	0.99991532659183	FALSE	NoDEG	0.262025568875554	0.835749074844345	FALSE	NoDEG	Seryl-tRNA synthetase
AT1G11880	6.66353969713422	6.56821913997824	7.74744425485993	7.29790874370555	7.06166972217626	6.8304461487204	-0.0548302153271769	0.99991532659183	FALSE	NoDEG	-0.0638646161517381	NA	NA	NoDEG	transferases, transferring hexosyl groups
AT1G11890	41.6753584447886	41.8072361131948	41.2437473567543	37.3004224678284	43.6539582825441	40.7296974053328	-0.097884289820674	0.99991532659183	FALSE	NoDEG	-0.112469678131294	0.952929575689169	FALSE	NoDEG	Synaptobrevin family protein
AT1G11900	0.90353080639108	0.83405957333057	0.22786600749588	0.202719687325154	0.882708715272032	0.758938460968933	-0.0877924417450227	0.99991532659183	FALSE	NoDEG	-0.161779438746985	NA	NA	NoDEG	Tetratricopeptide repeat (TPR)-like superfamily protein
AT1G11905	12.1976658862796	10.6342595599648	12.0768983972816	12.7713403014847	14.2838319380383	10.4564854622386	0.0350111701933474	0.99991532659183	FALSE	NoDEG	-0.114740094827779	0.971497422304251	FALSE	NoDEG	B-cell receptor-associated protein 31-like
AT1G11910	612.029179979158	540.574860964876	615.807885257616	573.696715130187	529.946214150591	541.713408140492	-0.173210819267247	0.882340071973555	FALSE	NoDEG	-0.174290701885707	0.677150344035817	FALSE	NoDEG	aspartic proteinase A1
AT1G11915	0.67764810479331	0.417029786665285	0.34179901124382	0	0.722216221586208	0.16865299132643	-0.617092892361681	NA	NA	NoDEG	-2.30404692708988	NA	NA	NA	NA
AT1G11920	0	0	0	0	0	0	NA	NA	NA	NA	NA	NA	NA	NA	Pectin lyase-like superfamily protein
AT1G11925	0	0.104257446666321	0	0.405439374650309	0.160492493685824	0	2.06608218335459	NA	NA	NA	3.11219794921217	NA	NA	NA	Stigma-specific Stig1 family protein
AT1G11930	22.7012115105759	19.3918850799357	22.6726677458401	22.9073246677424	22.5491953628583	16.1906871673372	-0.1492474139593	0.99991532659183	FALSE	NoDEG	-0.277456386114561	0.824647489285876	FALSE	NoDEG	Predicted pyridoxal phosphate-dependent enzyme, YBL036C type
AT1G11940	4.5176540319554	5.62990211998135	6.03844919864082	4.25711343382824	5.85797601953258	5.05958973979289	-0.138415383934937	0.99991532659183	FALSE	NoDEG	-0.1875640790882	NA	NA	NoDEG	Core-2/I-branching beta-1,6-N-acetylglucosaminyltransferase family protein
AT1G11950	10.3906042734974	13.7619829599544	13.5580274460049	12.9740599888099	12.3579220138085	10.8781179405547	-0.137456080252914	0.99991532659183	FALSE	NoDEG	-0.0503098687468198	0.993998109297046	FALSE	NoDEG	Transcription factor jumonji (jmjC) domain-containing protein
AT1G11960	316.348723587677	364.275518652126	311.834631258112	271.036221953731	351.318068678269	283.842984402381	-0.203220205186201	0.99991532659183	FALSE	NoDEG	-0.211330180848556	0.580374194728557	FALSE	NoDEG	ERD (early-responsive to dehydration stress) family protein
AT1G11970	0	0	0	0	0	0	NA	NA	NA	NA	NA	NA	NA	NA	Ubiquitin-like superfamily protein
AT1G11980	0	0	0	0	0	0	NA	NA	NA	NA	NA	NA	NA	NA	ubiquitin-related protein 3
AT1G11990	0.67764810479331	0.312772339998964	0.34179901124382	0	0.40123123421456	0.252979486989644	-0.92135351500193	NA	NA	NoDEG	-1.7571064190816	NA	NA	NA	O-fucosyltransferase family protein
AT1G12000	73.7507020716719	58.6969424731389	80.8924326610375	83.3177914906384	61.5488713285135	79.688538401738	0.00571605069018661	0.99991532659183	FALSE	NoDEG	0.0421296648640537	0.984480827792804	FALSE	NoDEG	Phosphofructokinase family protein
AT1G12010	4.63059538275428	5.00435743998342	7.06384623237229	6.68974968173009	3.85181984845978	5.64987520943539	-0.135421987594609	0.99991532659183	FALSE	NoDEG	0.0352107653755833	NA	NA	NoDEG	2-oxoglutarate (2OG) and Fe(II)-dependent oxygenase superfamily protein
AT1G12020	3.7270645763632	4.58732765331813	3.9876551311779	5.87887093242947	4.81477481057472	3.62603931351824	0.115572355621517	0.99991532659183	FALSE	NoDEG	0.222385247411678	NA	NA	NoDEG	NA
AT1G12030	0.22588270159777	0.104257446666321	0.22786600749588	2.83807562255216	0.882708715272032	2.02383589591716	3.26804471660749	0.0382573976216091	TRUE	UP	3.36361124746128	NA	NA	NA	Protein of unknown function (DUF506)
AT1G12040	3.0494164715699	0.729802126664249	4.44338714616966	4.45983312115339	1.68517118370115	3.28873333086538	0.124045822486438	0.99991532659183	FALSE	NoDEG	-0.00978672274206384	NA	NA	NoDEG	leucine-rich repeat/extensin 1
AT1G12050	30.1553406633023	37.4284233532093	39.5347523005352	30.6106727860983	36.0305648324675	34.6581897175813	-0.141623167326136	0.99991532659183	FALSE	NoDEG	-0.112926321050996	0.955997730530825	FALSE	NoDEG	fumarylacetoacetase, putative
AT1G12060	3.16235782236878	1.25108935999585	1.82292805996704	3.64895437185278	3.12960362687357	3.12008033953895	0.595048595772602	0.99991532659183	FALSE	NoDEG	0.388452567238996	NA	NA	NoDEG	BCL-2-associated athanogene 5
AT1G12064	0	0	0	0	0	0	NA	NA	NA	NA	NA	NA	NA	NA	NA
AT1G12070	0	0	0	0.202719687325154	0.40123123421456	0	3.23295855994682	NA	NA	NA	2.03293151741234	NA	NA	NA	Immunoglobulin E-set superfamily protein
AT1G12080	9.71295616870411	3.4404957399886	12.8744294235172	6.89246936905525	8.18511717797703	7.75803760101576	-0.228585174037257	0.99991532659183	FALSE	NoDEG	-0.637040899304244	NA	NA	NoDEG	Vacuolar calcium-binding protein-related
AT1G12090	203.407372788792	163.996963606123	161.784865322075	161.973030172798	234.880764509204	137.367861435377	-0.0571359812310878	0.99991532659183	FALSE	NoDEG	-0.330733085771516	0.354255158833301	FALSE	NoDEG	extensin-like protein
AT1G12100	0.22588270159777	0.312772339998964	0.22786600749588	0.810878749300617	0.481477481057472	0.337305982652859	0.940075486504652	NA	NA	NoDEG	1.22662069464018	NA	NA	NA	Bifunctional inhibitor/lipid-transfer protein/seed storage 2S albumin superfamily protein
AT1G12110	121.299010758002	67.4545679931098	157.455411179653	132.984114885301	87.7091477993029	140.0663092966	0.004027593829478	0.99991532659183	FALSE	NoDEG	-0.0568513040933337	0.975190250812255	FALSE	NoDEG	nitrate transporter 1
AT1G12120	44.8377162671573	43.5796127065223	47.2821965553951	48.652724958037	53.4440003973794	46.716878597421	0.0668571637659	0.99991532659183	FALSE	NoDEG	0.0159482619974731	0.996872470107249	FALSE	NoDEG	Plant protein of unknown function (DUF863)
AT1G12130	1.24235485878774	0.312772339998964	1.36719604497528	1.01359843662577	0.40123123421456	1.18057093928501	-0.236395806182281	0.99991532659183	FALSE	NoDEG	-0.260158493210095	NA	NA	NoDEG	Flavin-binding monooxygenase family protein
AT1G12140	36.1412322556432	29.9218871932342	41.4716133642502	43.1792934002579	27.1232314329043	39.0431674920685	-0.0493798470884611	0.99991532659183	FALSE	NoDEG	0.0456521426714209	0.986279567016281	FALSE	NoDEG	flavin-monooxygenase glucosinolate S-oxygenase 5
AT1G12150	0.45176540319554	0.521287233331606	0.911464029983521	0.810878749300617	0.641969974743296	0.758938460968933	0.158909237749113	0.99991532659183	FALSE	NoDEG	0.174731103608872	NA	NA	NoDEG	Plant protein of unknown function (DUF827)
AT1G12160	4.40471268115652	1.9808914866601	5.46878417990112	5.67615124510432	2.16664866475862	3.37305982652859	-0.182563849748008	0.99991532659183	FALSE	NoDEG	-0.209372178314727	NA	NA	NoDEG	Flavin-binding monooxygenase family protein
AT1G12170	0	0	0	0.202719687325154	0	0	0.902176723116895	NA	NA	NoDEG	2.03293151741234	NA	NA	NA	F-box family protein
AT1G12180	0	0	0	0	0	0	NA	NA	NA	NA	NA	NA	NA	NA	NA
AT1G12190	0.22588270159777	0	0	0	0	0	-1.94390792670839	NA	NA	NA	-2.29586750624119	NA	NA	NA	F-box and associated interaction domains-containing protein
AT1G12200	10.1647215718996	3.4404957399886	13.1022954310131	11.1495828028835	5.37649853847511	12.4803213581558	0.0664832014225972	0.99991532659183	FALSE	NoDEG	0.00597680335629634	0.999272815488236	FALSE	NoDEG	Flavin-binding monooxygenase family protein
AT1G12210	0	0	0	0	0	0.16865299132643	1.65217223912724	NA	NA	NA	2.13216433032432	NA	NA	NA	RPS5-like 1
AT1G12211	0	0	0	0	0	0	NA	NA	NA	NA	NA	NA	NA	NA	NA
AT1G12220	20.668267196196	15.8471318932808	17.7735485846787	14.7985371747363	15.487525640682	14.1668512714201	-0.353500478947419	0.827253611296525	FALSE	NoDEG	-0.44531665721206	0.532884181768286	FALSE	NoDEG	Disease resistance protein (CC-NBS-LRR class) family
AT1G12230	58.6165610646213	63.284270126457	60.0426929751644	61.6267849468469	68.2895560633181	53.0413657721621	-0.0645387903906069	0.99991532659183	FALSE	NoDEG	-0.0917527750718399	0.955983250721278	FALSE	NoDEG	Aldolase superfamily protein
AT1G12240	514.334911538122	569.141401351448	510.53378979452	456.119296481597	424.342153305319	485.551962028791	-0.294792284649912	0.518794166914917	FALSE	NoDEG	-0.154558598511291	0.783195381259362	FALSE	NoDEG	Glycosyl hydrolases family 32 protein
AT1G12244	7.34118780192752	7.61079360664145	8.65890828484345	8.71694655498163	8.0246246842912	7.58938460968933	-0.0327718060656579	0.99991532659183	FALSE	NoDEG	-0.0153646828246426	NA	NA	NoDEG	Polynucleotidyl transferase, ribonuclease H-like superfamily protein
AT1G12250	58.955385117018	57.9671403464746	50.2444546528416	52.3016793298898	53.845231631594	51.8607948328771	-0.152754356868949	0.99991532659183	FALSE	NoDEG	-0.103195674702199	0.954308941025201	FALSE	NoDEG	Pentapeptide repeat-containing protein
AT1G12260	4.29177133035763	2.81495105999067	5.1269851686573	3.24351499720247	1.84566367738698	3.45738632219181	-0.591784652224029	0.99991532659183	FALSE	NoDEG	-0.510467025144971	NA	NA	NoDEG	NAC 007
AT1G12270	42.3530065495819	37.5326807998756	45.8010675066719	44.1928918368836	50.6353817578775	41.8259418489545	0.057260310336164	0.99991532659183	FALSE	NoDEG	-0.0702114963691512	0.971497422304251	FALSE	NoDEG	stress-inducible protein, putative
AT1G12280	16.8282612690339	9.59168509330155	13.6719604497528	16.4202946733375	16.0492493685824	15.1787692193787	0.18443048987695	0.99991532659183	FALSE	NoDEG	0.0100675021972852	0.999272815488236	FALSE	NoDEG	LRR and NB-ARC domains-containing disease resistance protein
AT1G12290	8.80942536231303	5.62990211998135	10.3679033410625	11.1495828028835	11.7961982859081	11.5527299058604	0.422294579021658	0.931564484529907	FALSE	NoDEG	0.218414608338726	NA	NA	NoDEG	Disease resistance protein (CC-NBS-LRR class) family
AT1G12300	3.0494164715699	2.50217871999171	1.82292805996704	1.82447718592639	2.56787989897319	1.85518290459073	-0.292511758476926	0.99991532659183	FALSE	NoDEG	-0.439284129636246	NA	NA	NoDEG	Tetratricopeptide repeat (TPR)-like superfamily protein
AT1G12310	0	0	0	0	0	0	NA	NA	NA	NA	NA	NA	NA	NA	Calcium-binding EF-hand family protein
AT1G12320	2.14588566517881	3.23198084665596	2.50652608245468	3.64895437185278	3.29009612055939	3.03575384387573	0.250830282220328	0.99991532659183	FALSE	NoDEG	0.475462086242717	NA	NA	NoDEG	Protein of unknown function (DUF1442)
AT1G12330	5.08236078594982	4.79584254665078	4.44338714616966	5.67615124510432	8.58634841219159	4.89093674846646	0.360695832065263	0.99991532659183	FALSE	NoDEG	0.101903253137993	NA	NA	NoDEG	NA
AT1G12340	0.112941350798885	0	0.11393300374794	0.202719687325154	0	0.0843264956632148	0.0744575523847702	NA	NA	NoDEG	0.208281304403917	NA	NA	NoDEG	Cornichon family protein
AT1G12350	19.9906190914026	18.3493106132725	20.2800746671333	18.6502112339142	20.7837779323142	17.8772170806015	-0.0961000089342419	0.99991532659183	FALSE	NoDEG	-0.175321450132341	0.933349717642503	FALSE	NoDEG	4-phospho-panto-thenoylcysteine synthetase
AT1G12360	134.626090152271	138.453889172875	141.390857651194	139.673864567031	159.609784970552	151.956345185113	0.056203903723899	0.99991532659183	FALSE	NoDEG	0.0509057702184426	0.977244090463001	FALSE	NoDEG	Sec1/munc18-like (SM) proteins superfamily
AT1G12370	3.38824052396655	2.81495105999067	5.01305216490936	4.25711343382824	2.6481261458161	5.48122221810896	0.0848357092352982	0.99991532659183	FALSE	NoDEG	0.212430864977458	NA	NA	NoDEG	photolyase 1
AT1G12380	6.09883294313979	6.15118935331295	5.92451619489288	6.89246936905525	3.20984987371648	5.22824273111932	-0.358175565454205	0.99991532659183	FALSE	NoDEG	-0.0487522687774996	NA	NA	NoDEG	NA
AT1G12390	10.2776629226985	9.38317019996891	11.6211663822899	12.3659009268344	9.3085646337778	8.09534358366862	-0.167121563198544	0.99991532659183	FALSE	NoDEG	-0.168985677707901	NA	NA	NoDEG	Cornichon family protein
AT1G12400	4.17882997955874	3.64901063332124	4.10158813492584	3.44623468452762	3.69132735477395	4.5536307658136	-0.0763656039689594	0.99991532659183	FALSE	NoDEG	-0.0502921023121205	NA	NA	NoDEG	Nucleotide excision repair, TFIIH, subunit TTDA
AT1G12410	98.5977992474266	114.057646652955	93.4250630733109	104.60335865978	113.548439282721	109.624444362179	0.0264993536641717	0.99991532659183	FALSE	NoDEG	0.126674794094118	0.913582463925866	FALSE	NoDEG	CLP protease proteolytic subunit 2
AT1G12411	0	0.104257446666321	0	0	0	0	-1.02137662852559	NA	NA	NA	NA	NA	NA	NA	NA
AT1G12420	13.3270793942684	12.6151510466249	12.9883624272652	20.0692490451903	11.876444532751	15.0944427237155	0.178244930463583	0.99991532659183	FALSE	NoDEG	0.361680626084873	0.737890325722262	FALSE	NoDEG	ACT domain repeat 8
AT1G12430	36.4800563080398	40.9731765398642	40.3322833267708	35.2732255945768	41.7280483583143	35.332801682887	-0.133591840370153	0.99991532659183	FALSE	NoDEG	-0.151307468894775	0.921736968817471	FALSE	NoDEG	armadillo repeat kinesin 3
AT1G12440	112.489585395689	138.558146619541	110.287147628006	98.3190483526998	158.967814995809	95.1202871081063	-0.109102711954637	0.99991532659183	FALSE	NoDEG	-0.23859075467815	0.576502953625408	FALSE	NoDEG	A20/AN1-like zinc finger family protein
AT1G12450	18.4094401802183	18.2450531666062	15.0391564947281	18.6502112339142	19.5800842296705	21.8405623767726	0.151823264410358	0.99991532659183	FALSE	NoDEG	0.254431937404939	0.87915409146881	FALSE	NoDEG	SNARE associated Golgi protein family
AT1G12460	14.4564929022573	17.7237659332746	13.8998264572487	11.5550221775338	20.1418079575709	9.78187349693292	-0.217161388586638	0.99991532659183	FALSE	NoDEG	-0.459315808986685	0.604291075635534	FALSE	NoDEG	Leucine-rich repeat protein kinase family protein
AT1G12470	52.8565521738782	51.29466375983	56.8525688702221	67.1002165046261	62.5118262906285	61.7269948254732	0.177549754865411	0.99991532659183	FALSE	NoDEG	0.194958548533181	0.803360862458904	FALSE	NoDEG	zinc ion binding
AT1G12480	2.59765106837435	3.02346595332332	2.39259307870674	4.45983312115339	4.09255858898851	2.8671008525493	0.414325351645761	0.99991532659183	FALSE	NoDEG	0.478322842462623	NA	NA	NoDEG	C4-dicarboxylate transporter/malic acid transport protein
AT1G12490	0	0.625544679997927	0.22786600749588	0.202719687325154	0.320984987371648	0.252979486989644	-0.207613916690757	NA	NA	NoDEG	1.01308508629302	NA	NA	NA	F-box associated ubiquitination effector family protein
AT1G12500	17.0541439706316	14.8045574266176	15.8366875209637	18.447491546589	22.3084566223295	18.5518290459073	0.25423693393712	0.99991532659183	FALSE	NoDEG	0.138455062090747	0.955983250721278	FALSE	NoDEG	Nucleotide-sugar transporter family protein
AT1G12520	8.35765995911749	6.67247658664456	10.0261043298187	10.3387040535829	10.1912733490498	11.2997504188708	0.288592236316348	0.99991532659183	FALSE	NoDEG	0.215520543247768	NA	NA	NoDEG	copper chaperone for SOD1
AT1G12530	5.3082434875476	5.73415956664767	6.60811421738052	9.3251056169571	5.13575979794637	6.15583418341468	0.115462403435613	0.99991532659183	FALSE	NoDEG	0.309921341376771	NA	NA	NoDEG	NA
AT1G12540	0	0	0	0	0.240738740528736	0.16865299132643	2.75523241852142	NA	NA	NA	2.13216433032432	NA	NA	NA	basic helix-loop-helix (bHLH) DNA-binding superfamily protein
AT1G12550	3.7270645763632	3.02346595332332	4.5573201499176	3.85167405917793	3.20984987371648	5.39689572244575	0.0905748344609475	0.99991532659183	FALSE	NoDEG	0.164665747194363	NA	NA	NoDEG	D-isomer specific 2-hydroxyacid dehydrogenase family protein
AT1G12560	5.08236078594982	0.312772339998964	6.72204722112847	4.8652724958037	1.76541743054406	5.05958973979289	-0.0982976778160211	0.99991532659183	FALSE	NoDEG	-0.271985826859005	NA	NA	NoDEG	expansin A7
AT1G12570	9.14824941470969	5.73415956664767	13.8998264572487	6.48702999440494	2.6481261458161	7.67371110535255	-0.838076925882943	0.68068487663508	FALSE	NoDEG	-0.708507227932047	NA	NA	NoDEG	Glucose-methanol-choline (GMC) oxidoreductase family protein
AT1G12580	125.816664789958	137.202799812879	124.756639103994	105.00879803443	136.900097114008	122.863704181304	-0.155011208086878	0.99991532659183	FALSE	NoDEG	-0.16251173054668	0.853219940825476	FALSE	NoDEG	phosphoenolpyruvate carboxylase-related kinase 1
AT1G12600	0.45176540319554	0.625544679997927	0.569665018739701	0.608159061975463	0.722216221586208	0.843264956632148	0.35417574486959	0.99991532659183	FALSE	NoDEG	0.513099231433609	NA	NA	NoDEG	UDP-N-acetylglucosamine (UAA) transporter family
AT1G12610	353.280545298912	343.319771872196	339.292485161366	159.945833299547	235.201749496575	207.358852835845	-0.846600151163478	0.000196819444326051	TRUE	NoDEG	-0.940081696516052	4.17089515481725e-07	TRUE	NoDEG	Integrase-type DNA-binding superfamily protein
AT1G12615	0	0	0.11393300374794	0	0	0	-1.02137662852559	NA	NA	NA	-1.26469058178108	NA	NA	NA	NA
AT1G12620	9.37413211630745	12.3023787066259	11.8490323897858	11.9604615521841	13.722108210138	10.0348529839226	0.0198491712532812	0.99991532659183	FALSE	NoDEG	0.00653773909168489	NA	NA	NoDEG	Pentatricopeptide repeat (PPR) superfamily protein
AT1G12630	0.112941350798885	0.312772339998964	0.34179901124382	0.405439374650309	0.40123123421456	0.0843264956632148	0.0872085351605	NA	NA	NoDEG	-0.0740550579341983	NA	NA	NoDEG	Integrase-type DNA-binding superfamily protein
AT1G12640	43.1435960051741	41.5987212198622	42.9527424129734	42.1656949636321	37.0737660414254	46.0422666321153	-0.0958505090026995	0.99991532659183	FALSE	NoDEG	0.0097160411362664	0.999272815488236	FALSE	NoDEG	MBOAT (membrane bound O-acyl transferase) family protein
AT1G12650	23.604742316967	21.0600042265969	21.6472707121086	18.2447718592639	22.7096878565441	20.7443179331508	-0.159453829140252	0.99991532659183	FALSE	NoDEG	-0.235105909468611	0.87915409146881	FALSE	NoDEG	NA
AT1G12660	0	0	0	0	0	0.0843264956632148	0.902176723116895	NA	NA	NoDEG	1.46661330879797	NA	NA	NA	NA
AT1G12663	0	0	0	0	0	0	NA	NA	NA	NA	NA	NA	NA	NA	NA
AT1G12665	0	0	0	0	0	0	NA	NA	NA	NA	NA	NA	NA	NA	NA
AT1G12672	0	0	0.11393300374794	0	0.080246246842912	0.0843264956632148	0.664691217329888	NA	NA	NoDEG	0.038555912535088	NA	NA	NoDEG	NA
AT1G12680	26.9929828409335	27.1069361332435	27.9135859182453	32.4351499720247	33.0614536992798	27.2374580992184	0.103501388026333	0.99991532659183	FALSE	NoDEG	0.0744238262560037	0.977640089559628	FALSE	NoDEG	phosphoenolpyruvate carboxylase-related kinase 2
AT1G12700	2.93647512077101	1.66811914666114	2.16472707121086	2.63535593522701	2.88886488634483	1.77085640892751	0.0341284085058005	0.99991532659183	FALSE	NoDEG	-0.291475570076314	NA	NA	NoDEG	ATP binding
AT1G12710	9.60001481790523	6.8809914799772	12.0768983972816	12.1631812395093	8.74684090587741	11.4684034101972	0.111360480431648	0.99991532659183	FALSE	NoDEG	0.0911977056106987	0.982859672437078	FALSE	NoDEG	phloem protein 2-A12
AT1G12730	6.55059834633533	5.21287233331606	6.60811421738052	5.06799218312886	4.73452856373181	4.63795726147682	-0.417834725412587	0.99991532659183	FALSE	NoDEG	-0.479133471199824	NA	NA	NoDEG	GPI transamidase subunit PIG-U
AT1G12740	24.6212144741569	5.62990211998135	27.9135859182453	19.0556506085645	9.95053460852109	26.9844786122287	-0.0972257567368498	0.99991532659183	FALSE	NoDEG	-0.192958953585747	0.921736968817471	FALSE	NoDEG	cytochrome P450, family 87, subfamily A, polypeptide 2
AT1G12750	10.2776629226985	14.283270193286	12.8744294235172	13.176779676135	17.4936818117548	13.4922393061144	0.175791777335249	0.99991532659183	FALSE	NoDEG	0.178497836246765	0.949131982146631	FALSE	NoDEG	RHOMBOID-like protein 6
AT1G12760	83.3507168895771	79.7569466997357	83.1710927359963	84.128670239939	97.2584511736094	84.410822158878	0.0438709803679053	0.99991532659183	FALSE	NoDEG	-0.0149053047855746	0.996199473333691	FALSE	NoDEG	Zinc finger, C3HC4 type (RING finger) family protein
AT1G12770	23.1529769137714	27.2111935799098	24.8373948170509	37.7058618424787	29.5306188381916	29.2612939951355	0.273570028581905	0.963221219646181	FALSE	NoDEG	0.430588959938028	0.374507187934026	FALSE	NoDEG	P-loop containing nucleoside triphosphate hydrolases superfamily protein
AT1G12775	3.7270645763632	2.18940637999275	3.75978912368202	2.2299165605767	3.77157360161687	2.10816239158037	-0.289365617388412	0.99991532659183	FALSE	NoDEG	-0.823529638499095	NA	NA	NoDEG	Pentatricopeptide repeat (PPR) superfamily protein
AT1G12780	98.0330924934322	116.455567926281	91.3742690058479	93.251056169571	123.498973891242	89.3860854030077	-0.0722650097938894	0.99991532659183	FALSE	NoDEG	-0.088703271917913	0.954308941025201	FALSE	NoDEG	UDP-D-glucose/UDP-D-galactose 4-epimerase 1
AT1G12790	7.68001185432418	7.92356594664041	7.17777923612023	7.70334811835586	9.14807214009197	7.75803760101576	0.0495269008956392	0.99991532659183	FALSE	NoDEG	0.0270808657245406	NA	NA	NoDEG	NA
AT1G12800	153.826119788081	194.544395479355	143.7834507299	147.377212685387	154.31353267892	146.306469975678	-0.212059144182741	0.99991532659183	FALSE	NoDEG	-0.0537554691222399	0.972553885782891	FALSE	NoDEG	Nucleic acid-binding, OB-fold-like protein
AT1G12805	0	0	0.11393300374794	0	0	0	-1.02137662852559	NA	NA	NA	-1.26469058178108	NA	NA	NA	nucleotide binding
AT1G12810	15.9247304626428	14.7002999799513	16.4063525397034	16.6230143606626	14.8455556659387	15.4317487063683	-0.0777737262434793	0.99991532659183	FALSE	NoDEG	-0.0499117961726812	0.993930258884422	FALSE	NoDEG	proline-rich family protein
AT1G12820	32.8659330824755	31.2772339998964	33.0405710869026	36.2868240312026	42.2095258393717	27.3217845948816	0.0506254657369469	0.99991532659183	FALSE	NoDEG	-0.105567022990707	0.957952438098661	FALSE	NoDEG	auxin signaling F-box 3
AT1G12830	0	0	0	0	0	0	NA	NA	NA	NA	NA	NA	NA	NA	NA
AT1G12840	136.659034466651	133.136759392892	149.594033921045	145.755455186786	147.332109203586	143.102063140476	-0.0111176647966607	0.99991532659183	FALSE	NoDEG	-0.0195447626135324	0.996199473333691	FALSE	NoDEG	vacuolar ATP synthase subunit C (VATC) / V-ATPase C subunit / vacuolar proton pump C subunit (DET3)
AT1G12845	4.29177133035763	3.4404957399886	4.89911916116142	4.45983312115339	4.09255858898851	2.78277435688609	-0.24373889203053	0.99991532659183	FALSE	NoDEG	-0.426888111589985	NA	NA	NoDEG	NA
AT1G12850	28.6871031029168	26.7941637932446	26.3185238657742	28.7861956001719	31.3762825155786	27.2374580992184	0.0276149375841311	0.99991532659183	FALSE	NoDEG	-0.0107308115258598	0.999272815488236	FALSE	NoDEG	Phosphoglycerate mutase family protein
AT1G12855	0.338824052396655	0	0.11393300374794	0.405439374650309	0.40123123421456	0	0.727490084289237	NA	NA	NoDEG	-0.463800230134707	NA	NA	NoDEG	F-box family protein
AT1G12860	15.5859064102461	20.7472318865979	16.0645535284596	18.2447718592639	21.5059941539004	15.7690546890212	0.00879322186687245	0.99991532659183	FALSE	NoDEG	0.0595761718161576	0.986901978165251	FALSE	NoDEG	basic helix-loop-helix (bHLH) DNA-binding superfamily protein
AT1G12870	0.22588270159777	0.104257446666321	0	0.405439374650309	0.080246246842912	0.252979486989644	0.997372979282894	NA	NA	NoDEG	1.44879032861779	NA	NA	NA	F-box and associated interaction domains-containing protein
AT1G12880	12.9882553418718	11.364061686629	12.6465634160214	16.6230143606626	10.5925045832644	13.9138717844304	0.0642606330567166	0.99991532659183	FALSE	NoDEG	0.204462680357483	0.93208428634176	FALSE	NoDEG	nudix hydrolase homolog 12
AT1G12890	0.67764810479331	1.25108935999585	1.59506205247116	1.41903781127608	0.641969974743296	1.77085640892751	0.0436070336939061	0.99991532659183	FALSE	NoDEG	0.490313102593179	NA	NA	NoDEG	Integrase-type DNA-binding superfamily protein
AT1G12900	1056.34045402197	1250.98510254919	966.721536801272	1055.15597252743	897.554270937971	1009.809785567	-0.221088642309493	0.988155100389387	FALSE	NoDEG	-0.00737569489262843	0.999272815488236	FALSE	NoDEG	glyceraldehyde 3-phosphate dehydrogenase A subunit 2
AT1G12910	25.6376866313469	27.7324808132414	30.0783129894562	34.2596271579511	30.975051281364	31.791088865032	0.144212550322693	0.99991532659183	FALSE	NoDEG	0.210129776968762	0.863694637367446	FALSE	NoDEG	Transducin/WD40 repeat-like superfamily protein
AT1G12920	54.3247897342637	55.7777339664819	56.1689708477345	65.68117869335	69.332757272276	53.8003042331311	0.109884642431085	0.99991532659183	FALSE	NoDEG	0.0675890377903029	0.971462863746403	FALSE	NoDEG	eukaryotic release factor 1-2
AT1G12930	20.3294431437993	23.6664403932549	25.0652608245468	24.5290821663437	26.1602764707893	18.2145230632544	-0.0790369943558563	0.99991532659183	FALSE	NoDEG	-0.141113693110142	0.954308941025201	FALSE	NoDEG	ARM repeat superfamily protein
AT1G12940	0.112941350798885	0	0	0	0	0	-1.02137662852559	NA	NA	NA	-1.29199384601066	NA	NA	NA	nitrate transporter2
AT1G12950	19.2000296358105	5.83841701331399	18.9128786221581	37.0977027805032	16.7714655901686	40.055085440027	1.04183867059195	0.274155732418635	FALSE	NoDEG	0.990799992143411	0.000216942053842899	TRUE	NoDEG	root hair specific 2
AT1G12960	0	0.104257446666321	0	0.202719687325154	0.080246246842912	0	0.976823086280652	NA	NA	NoDEG	2.03293151741234	NA	NA	NA	Ribosomal protein L18e/L15 superfamily protein
AT1G12970	16.715319918235	12.5108935999585	18.4571466071663	18.2447718592639	19.4195917359847	17.7928905849383	0.158334571744233	0.99991532659183	FALSE	NoDEG	0.00327045576904775	0.999272815488236	FALSE	NoDEG	plant intracellular ras group-related LRR 3
AT1G12980	0	0.104257446666321	0	0.405439374650309	0.080246246842912	0	1.80332191608295	NA	NA	NA	3.11219794921217	NA	NA	NA	Integrase-type DNA-binding superfamily protein
AT1G12990	70.4754028985042	80.9037786130653	71.6638593574543	55.5451943270923	75.3512257854944	67.8828290088879	-0.230314115012293	0.99991532659183	FALSE	NoDEG	-0.223324473196477	0.768763803662717	FALSE	NoDEG	beta-1,4-N-acetylglucosaminyltransferase family protein
AT1G13000	21.9106220549837	23.5621829465886	27.5717869070015	19.8665293578651	26.5615077050039	19.8167264808555	-0.198606303925827	0.99991532659183	FALSE	NoDEG	-0.346177324297909	0.668453109944154	FALSE	NoDEG	Protein of unknown function (DUF707)
AT1G13020	18.0706161278216	20.434459546599	16.6342185471993	28.1780365381964	23.9936278060307	19.3107675068762	0.284598212522964	0.99991532659183	FALSE	NoDEG	0.390506405031315	0.634443143014177	FALSE	NoDEG	eukaryotic initiation factor 4B2
AT1G13030	5.42118483834648	3.64901063332124	5.92451619489288	6.28431030707978	5.93822226637549	4.89093674846646	0.118787386884332	0.99991532659183	FALSE	NoDEG	-0.0782686823916948	NA	NA	NoDEG	sphere organelles protein-related
AT1G13040	0.90353080639108	1.14683191332953	1.25326304122734	2.2299165605767	0.722216221586208	1.26489743494822	0.203115938183178	0.99991532659183	FALSE	NoDEG	0.612946465305165	NA	NA	NoDEG	Pentatricopeptide repeat (PPR-like) superfamily protein
AT1G13050	0.45176540319554	0.83405957333057	1.25326304122734	1.62175749860123	1.3641861963295	1.34922393061144	0.693915672760133	0.99991532659183	FALSE	NoDEG	0.764109251567628	NA	NA	NoDEG	NA
AT1G13060	65.1671594109566	58.8011999198052	68.5876682562599	71.7627693131046	56.8143427647817	69.9066649048051	-0.027402574306741	0.99991532659183	FALSE	NoDEG	0.0497207818697587	0.982132394055698	FALSE	NoDEG	20S proteasome beta subunit E1
AT1G13080	30.1553406633023	31.2772339998964	30.9897770194397	18.8529309212393	21.7467328944292	17.7085640892751	-0.729746895897465	0.00707530118739793	TRUE	NoDEG	-0.778447352566256	0.0130364283852848	TRUE	NoDEG	cytochrome P450, family 71, subfamily B, polypeptide 2
AT1G13090	51.7271386658893	50.4606041864995	53.6624447652798	37.7058618424787	38.1169672503832	38.3685555267627	-0.514924683020725	0.0260376563093338	TRUE	NoDEG	-0.499461276181585	0.0951062768080589	FALSE	NoDEG	cytochrome P450, family 71, subfamily B, polypeptide 28
AT1G13100	10.9553110274918	12.0938638132933	14.4694914759884	7.90606780568102	10.1110271022069	6.2401606790779	-0.692238828515759	0.302744792667168	FALSE	NoDEG	-0.900276631190913	NA	NA	NoDEG	cytochrome P450, family 71, subfamily B, polypeptide 29
AT1G13110	77.3648252972362	63.0757552331243	89.8931399571247	63.4512621327733	66.2833998922453	72.7737657573544	-0.244367009180698	0.952875060916771	FALSE	NoDEG	-0.317695092873276	0.438435648205911	FALSE	NoDEG	cytochrome P450, family 71 subfamily B, polypeptide 7
AT1G13120	11.4070764306874	10.6342595599648	11.6211663822899	12.5686206141596	15.4072793938391	10.9624444362179	0.14630866186185	0.99991532659183	FALSE	NoDEG	-0.0129843422885478	0.999272815488236	FALSE	NoDEG	embryo defective 1745
AT1G13130	0.564706753994425	0.417029786665285	1.82292805996704	1.21631812395093	1.12344745580077	1.26489743494822	0.321006806539057	0.99991532659183	FALSE	NoDEG	0.043073670400806	NA	NA	NoDEG	Cellulase (glycosyl hydrolase family 5) protein
AT1G13140	0.564706753994425	0.417029786665285	0.68359802248764	0.405439374650309	0.561723727900384	0.337305982652859	-0.397381073189089	NA	NA	NoDEG	-0.800696995871322	NA	NA	NoDEG	cytochrome P450, family 86, subfamily C, polypeptide 3
AT1G13143	0	0	0	0	0	0	NA	NA	NA	NA	NA	NA	NA	NA	NA
AT1G13150	0.90353080639108	1.66811914666114	0.68359802248764	1.01359843662577	1.44443244317242	0.843264956632148	-0.056486880228325	0.99991532659183	FALSE	NoDEG	0.172465770626593	NA	NA	NoDEG	cytochrome P450, family 86, subfamily C, polypeptide 4
AT1G13160	12.6494312894751	11.5725765799617	11.393300374794	18.447491546589	18.2961442801839	14.4198307584097	0.444613874143272	0.621465181982961	FALSE	NoDEG	0.396777304383053	0.700382414578485	FALSE	NoDEG	ARM repeat superfamily protein
AT1G13170	20.7812085469948	20.1216872066	22.786600749588	22.299165605767	25.3578140023602	19.226441011213	0.00355260117995273	0.99991532659183	FALSE	NoDEG	-0.112848501302844	0.962072081650542	FALSE	NoDEG	OSBP(oxysterol binding protein)-related protein 1D
AT1G13180	15.8117891118439	17.4109935932756	15.4948885097199	16.0148552986872	20.4627929449426	17.2026051152958	0.0794164756100388	0.99991532659183	FALSE	NoDEG	0.0611984144844531	0.986880653100174	FALSE	NoDEG	Actin-like ATPase superfamily protein
AT1G13190	65.0542180601578	68.809914799772	73.2589214099255	72.3709283750801	78.5610756592109	65.4373606346547	-0.0064493775351179	0.99991532659183	FALSE	NoDEG	-0.0425007041072435	0.985282941817647	FALSE	NoDEG	RNA-binding (RRM/RBD/RNP motifs) family protein
AT1G13195	14.1176688498606	12.5108935999585	16.0645535284596	16.0148552986872	12.5184145074943	16.4436666543269	0.00501036978476916	0.99991532659183	FALSE	NoDEG	0.0784143096645117	0.982871017310039	FALSE	NoDEG	RING/U-box superfamily protein
AT1G13200	0	0	0	0	0	0	NA	NA	NA	NA	NA	NA	NA	NA	F-box and associated interaction domains-containing protein
AT1G13210	132.367263136293	135.117650879552	168.051180528212	134.605872383902	164.103574793755	152.12499817644	-0.0122292092365796	0.99991532659183	FALSE	NoDEG	-0.0918358299981797	0.954308941025201	FALSE	NoDEG	autoinhibited Ca2+/ATPase II
AT1G13220	9.82589751950299	10.1129723266332	11.5072333785419	11.9604615521841	13.4813694696092	10.0348529839226	0.106040511154313	0.99991532659183	FALSE	NoDEG	-0.00212317736735861	NA	NA	NoDEG	nuclear matrix constituent protein-related
AT1G13230	0	0.312772339998964	0.22786600749588	0	0.160492493685824	0	-1.55395395565577	NA	NA	NA	-2.24927233915219	NA	NA	NA	Leucine-rich repeat (LRR) family protein
AT1G13245	105.487221646159	81.9463530797285	86.7030158521824	88.3857836737673	125.665622556	94.4456751428006	0.105774060679477	0.99991532659183	FALSE	NoDEG	-0.104657312164117	0.949131982146631	FALSE	NoDEG	ROTUNDIFOLIA like 17
AT1G13250	5.3082434875476	4.37881275998549	7.17777923612023	5.47343155777917	5.21600604478928	3.12008033953895	-0.372562556507497	0.99991532659183	FALSE	NoDEG	-0.629474295099808	NA	NA	NoDEG	galacturonosyltransferase-like 3
AT1G13260	111.473113238499	127.611114719577	114.50266876668	118.38829739789	178.628145472322	144.872919549403	0.254369344753486	0.998352729047768	FALSE	NoDEG	0.196172714530311	0.783195381259362	FALSE	NoDEG	related to ABI3/VP1 1
AT1G13270	10.7294283258941	15.2215872132829	10.7097023523064	20.0692490451903	17.8949130459694	17.286931610959	0.506540630371103	0.56894044704924	FALSE	NoDEG	0.757059417494131	0.0930064745831364	FALSE	NoDEG	methionine aminopeptidase 1B
AT1G13280	20.5553258453971	15.3258446599492	28.7111169444809	25.3399609156443	18.3763905270269	26.0568871599334	0.0495153136599694	0.99991532659183	FALSE	NoDEG	0.0364702186177096	0.996199473333691	FALSE	NoDEG	allene oxide cyclase 4
AT1G13290	0	0	0	0	0	0	NA	NA	NA	NA	NA	NA	NA	NA	C2H2-like zinc finger protein
AT1G13300	9.37413211630745	4.37881275998549	12.3047644047775	10.9468631155583	9.38881088062071	9.6975470012697	0.147036939741533	0.99991532659183	FALSE	NoDEG	-0.109736664425379	NA	NA	NoDEG	myb-like transcription factor family protein
AT1G13310	0.22588270159777	0.625544679997927	0.797531026235581	0.405439374650309	0.160492493685824	0.590285469642504	-0.584023146486001	NA	NA	NoDEG	-0.0144445984336831	NA	NA	NoDEG	Endosomal targeting BRO1-like domain-containing protein
AT1G13320	58.3906783630235	62.971497786458	63.1188840763588	66.4920574426506	69.6537422596476	57.0890375639964	-0.00586208626832896	0.99991532659183	FALSE	NoDEG	-0.0171335785543643	0.996199473333691	FALSE	NoDEG	protein phosphatase 2A subunit A3
AT1G13330	0.790589455592195	0.938317019996891	1.48112904872322	1.21631812395093	1.28393994948659	0.843264956632148	-0.0147024360065078	0.99991532659183	FALSE	NoDEG	-0.206384897941807	NA	NA	NoDEG	Arabidopsis Hop2 homolog
AT1G13340	37.4965284652298	43.9966424931876	49.5608566303539	27.569877476221	23.672642818659	32.3813743346745	-0.713030570298274	0.0245634107841683	TRUE	NoDEG	-0.55275079511417	0.130188776955945	FALSE	NoDEG	Regulator of Vps4 activity in the MVB pathway protein
AT1G13350	22.3623874581792	20.8514893332642	22.6726677458401	28.3807562255216	24.7158440276169	22.9368068203944	0.126600707006743	0.99991532659183	FALSE	NoDEG	0.139023595469232	0.949131982146631	FALSE	NoDEG	Protein kinase superfamily protein
AT1G13360	87.416605518337	65.6821913997824	91.4882020095959	88.5885033610924	84.6597904192722	87.3622495070906	0.0273752499476646	0.99991532659183	FALSE	NoDEG	-0.056671506897992	0.97300309341168	FALSE	NoDEG	NA
AT1G13370	0.45176540319554	0.208514893332642	0.22786600749588	0	0.080246246842912	0.421632478316074	-0.72700240455216	NA	NA	NoDEG	-0.50978993522752	NA	NA	NoDEG	Histone superfamily protein
AT1G13380	12.5364899386762	16.889706359944	12.0768983972816	17.6366127972884	17.1726968243832	12.4803213581558	0.0999655776228238	0.99991532659183	FALSE	NoDEG	0.228523809009767	0.921736968817471	FALSE	NoDEG	Protein of unknown function (DUF1218)
AT1G13390	31.2847541712911	28.4622829399057	29.1668489594727	31.2188318480738	29.8516038255633	33.0559862999802	0.015196009542763	0.99991532659183	FALSE	NoDEG	0.0607113354666226	0.982871017310039	FALSE	NoDEG	NA
AT1G13400	0	0	0.11393300374794	0	0	0.252979486989644	1.14920756190133	NA	NA	NA	1.29161522334727	NA	NA	NA	C2H2 and C2HC zinc fingers superfamily protein
AT1G13410	1.24235485878774	1.35534680666218	0.911464029983521	2.83807562255216	2.08640241791571	1.77085640892751	0.820049242995724	0.961173250329988	FALSE	NoDEG	1.01887342824922	NA	NA	NA	Tetratricopeptide repeat (TPR)-like superfamily protein
AT1G13420	18.635322881816	3.02346595332332	24.4955958058071	26.7589987269204	6.0184685132184	20.8286444288141	0.166369959020719	0.99991532659183	FALSE	NoDEG	0.0936105714356401	0.971497422304251	FALSE	NoDEG	sulfotransferase 4B
AT1G13430	0.564706753994425	0.417029786665285	1.59506205247116	0.810878749300617	0.240738740528736	0.674611965305719	-0.682988536057089	0.99991532659183	FALSE	NoDEG	-0.57936103290502	NA	NA	NoDEG	sulfotransferase 4C
AT1G13440	810.241250631201	822.382739303942	864.979364454361	892.777502979979	788.579867725296	905.244930944611	-0.019297406961626	0.99991532659183	FALSE	NoDEG	0.0690948991189488	0.954308941025201	FALSE	NoDEG	glyceraldehyde-3-phosphate dehydrogenase C2
AT1G13450	32.1882849776822	35.0305020798839	32.1291070569191	36.8949830931781	37.4749972756399	35.9230871525295	0.0795849209886975	0.99991532659183	FALSE	NoDEG	0.145426826690063	0.93208428634176	FALSE	NoDEG	Homeodomain-like superfamily protein
AT1G13460	17.1670853214305	16.7854489132777	18.1153475959225	17.028453735313	16.7714655901686	19.3107675068762	-0.0331079815047472	0.99991532659183	FALSE	NoDEG	0.0240409444049296	0.996199473333691	FALSE	NoDEG	Protein phosphatase 2A regulatory B subunit family protein
AT1G13470	0	0.625544679997927	0.22786600749588	0	0	0	-3.90171868632721	NA	NA	NA	-2.24927233915219	NA	NA	NA	Protein of unknown function (DUF1262)
AT1G13480	0.564706753994425	0.521287233331606	0.68359802248764	0.810878749300617	0.080246246842912	2.36114187857001	0.84383069852096	0.99991532659183	FALSE	NoDEG	1.39588374617218	NA	NA	NA	Protein of unknown function (DUF1262)
AT1G13485	0	0	0	0	0	0	NA	NA	NA	NA	NA	NA	NA	NA	NA
AT1G13490	0	0	0	0	0	0	NA	NA	NA	NA	NA	NA	NA	NA	Protein of unknown function (DUF1262)
AT1G13500	0.45176540319554	0.104257446666321	0.34179901124382	1.01359843662577	0.40123123421456	0.505958973979289	0.971485707423497	NA	NA	NoDEG	0.834519087512756	NA	NA	NoDEG	Protein of unknown function (DUF1262)
AT1G13510	3.0494164715699	0.312772339998964	3.75978912368202	2.83807562255216	0.80246246842912	2.61412136555966	-0.251615478020978	0.99991532659183	FALSE	NoDEG	-0.357297151554524	NA	NA	NoDEG	Protein of unknown function (DUF1262)
AT1G13520	7.00236374953087	1.04257446666321	8.54497528109551	7.70334811835586	1.20369370264368	5.56554871377218	-0.266101285965169	0.99991532659183	FALSE	NoDEG	-0.29181929766132	NA	NA	NoDEG	Protein of unknown function (DUF1262)
AT1G13530	2.59765106837435	2.91920850665699	3.30405710869026	2.83807562255216	3.12960362687357	1.6865299132643	-0.28788610192002	0.99991532659183	FALSE	NoDEG	-0.472521893571969	NA	NA	NoDEG	Protein of unknown function (DUF1262)
AT1G13540	1.12941350798885	1.14683191332953	1.48112904872322	0.202719687325154	0.722216221586208	0.758938460968933	-1.10515029916396	0.963221219646181	FALSE	NoDEG	-1.30756310948377	NA	NA	NA	Protein of unknown function (DUF1262)
AT1G13550	0.564706753994425	0.729802126664249	1.02539703373146	0.810878749300617	0.641969974743296	0.505958973979289	-0.34728916247464	0.99991532659183	FALSE	NoDEG	-0.352032314774917	NA	NA	NoDEG	Protein of unknown function (DUF1262)
AT1G13560	205.327375752373	251.260446465834	206.560535795015	158.729515175596	213.29452410846	187.03616738101	-0.316890278360735	0.765277348556185	FALSE	NoDEG	-0.279213339382057	0.442158195408177	FALSE	NoDEG	aminoalcoholphosphotransferase 1
AT1G13570	13.5529620958662	14.7002999799513	13.4440944422569	14.393097800086	15.487525640682	13.1549333234615	-0.0252793928324598	0.99991532659183	FALSE	NoDEG	-0.0104815503063346	0.999272815488236	FALSE	NoDEG	F-box/RNI-like superfamily protein
AT1G13580	9.82589751950299	9.48742764663523	8.43104227734757	7.90606780568102	7.94437843744829	9.02293503596399	-0.220503998953313	0.99991532659183	FALSE	NoDEG	-0.127666464171703	NA	NA	NoDEG	LAG1 longevity assurance homolog 3
AT1G13590	1.80706161278216	0.521287233331606	2.2786600749588	2.02719687325154	0.641969974743296	1.85518290459073	-0.107353520374908	0.99991532659183	FALSE	NoDEG	-0.110677640270612	NA	NA	NoDEG	phytosulfokine 1 precursor
AT1G13600	0.90353080639108	0.104257446666321	1.02539703373146	1.21631812395093	0.80246246842912	1.01191794795858	0.514013599180748	0.99991532659183	FALSE	NoDEG	0.159075766093907	NA	NA	NoDEG	basic leucine-zipper 58
AT1G13605	0	0	0	0	0	0	NA	NA	NA	NA	NA	NA	NA	NA	NA
AT1G13607	0	0	0	0	0.641969974743296	0.337305982652859	4.00501967802322	NA	NA	NA	3.10170845587391	NA	NA	NA	Defensin-like (DEFL) family protein
AT1G13608	0.22588270159777	0.104257446666321	0	0.810878749300617	0.481477481057472	0.674611965305719	2.47281681901558	NA	NA	NA	2.65402011284578	NA	NA	NA	Defensin-like (DEFL) family protein
AT2G26190	296.471045847073	318.610757012278	344.875202345015	140.079303941682	179.10962295338	184.759351998104	-0.992185672769228	2.44305499135232e-07	TRUE	NoDEG	-1.00234012205473	1.20636215268554e-07	TRUE	DOWN	calmodulin-binding family protein
AT1G13610	0.112941350798885	0.312772339998964	0.45573201499176	0.405439374650309	0	0.758938460968933	0.340187600974178	NA	NA	NoDEG	1.07217071258422	NA	NA	NA	alpha/beta-Hydrolases superfamily protein
AT1G13620	0.112941350798885	0.104257446666321	0.45573201499176	0.810878749300617	0.40123123421456	0.252979486989644	0.993275503712804	NA	NA	NoDEG	0.780323313346692	NA	NA	NoDEG	NA
AT1G13630	1.69412026198327	1.14683191332953	2.39259307870674	2.63535593522701	1.84566367738698	2.2768153829068	0.292219994208404	0.99991532659183	FALSE	NoDEG	0.223835928331089	NA	NA	NoDEG	Tetratricopeptide repeat (TPR)-like superfamily protein
AT1G13635	2.71059241917324	0.521287233331606	2.96225809744644	2.43263624790185	2.0061561710728	3.20440683520216	0.266364061681862	0.99991532659183	FALSE	NoDEG	-0.00813310950415361	NA	NA	NoDEG	DNA glycosylase superfamily protein
AT1G13640	35.350642800051	43.8923850465212	38.9650872817955	45.4092099608346	55.2896640747664	43.2594922752292	0.214208354818383	0.99991532659183	FALSE	NoDEG	0.22069766155374	0.795225818788991	FALSE	NoDEG	Phosphatidylinositol 3- and 4-kinase family protein
AT5G48490	44.8377162671573	39.8263446265347	40.7880153417626	20.8801277944909	31.1355437750499	22.4308478464151	-0.808618066083458	0.00739107223035779	TRUE	NoDEG	-1.00779811190357	0.000100987353230969	TRUE	DOWN	Bifunctional inhibitor/lipid-transfer protein/seed storage 2S albumin superfamily protein
AT1G13670	1.24235485878774	1.25108935999585	1.1393300374794	1.21631812395093	1.20369370264368	0.927591452295363	-0.201868678566374	0.99991532659183	FALSE	NoDEG	-0.215075373238123	NA	NA	NoDEG	NA
AT1G13680	0.22588270159777	0	0	0	0.080246246842912	0	-0.980838383795716	NA	NA	NoDEG	-2.29586750624119	NA	NA	NA	PLC-like phosphodiesterases superfamily protein
AT1G13690	9.14824941470969	10.4257446666321	9.68430531857491	9.12238592963194	10.030780855364	9.61322050560649	-0.0875852549706045	0.99991532659183	FALSE	NoDEG	-0.0315143076417487	NA	NA	NoDEG	ATPase E1
AT1G13700	11.0682523782907	13.0321808332902	12.4186974085255	10.541423740908	13.4813694696092	10.8781179405547	-0.124161774363585	0.99991532659183	FALSE	NoDEG	-0.15835351177466	0.955997730530825	FALSE	NoDEG	6-phosphogluconolactonase 1
AT1G13710	0.22588270159777	0.521287233331606	0.22786600749588	1.62175749860123	0.962954962114944	1.18057093928501	1.82476423657917	0.562658922371074	FALSE	NoDEG	2.56893547674661	NA	NA	NA	cytochrome P450, family 78, subfamily A, polypeptide 5
AT1G13730	15.5859064102461	13.0321808332902	12.6465634160214	18.0420521719387	13.9628469506667	11.5527299058604	-0.0167213906089084	0.99991532659183	FALSE	NoDEG	-0.00424165543748719	0.999272815488236	FALSE	NoDEG	Nuclear transport factor 2 (NTF2) family protein with RNA binding (RRM-RBD-RNP motifs) domain
AT1G13740	4.17882997955874	4.69158509998446	5.58271718364906	7.50062843103071	5.77772977268967	7.4207316183629	0.442597173470124	0.988429050885731	FALSE	NoDEG	0.584052987798312	NA	NA	NoDEG	ABI five binding protein 2
AT1G13750	5.64706753994425	5.31712977998238	4.32945414242172	4.05439374650309	6.25920725374714	5.56554871377218	0.0127445125426658	0.99991532659183	FALSE	NoDEG	-0.0541108632947767	NA	NA	NoDEG	Purple acid phosphatases superfamily protein
AT1G13755	0	0	0	0	0	0	NA	NA	NA	NA	NA	NA	NA	NA	Defensin-like (DEFL) family protein
AT1G13760	0	0	0	0	0	0	NA	NA	NA	NA	NA	NA	NA	NA	NA
AT1G13770	10.9553110274918	11.2598042399627	9.22857330358315	12.1631812395093	10.1912733490498	6.99909914004683	-0.199736736109123	0.99991532659183	FALSE	NoDEG	-0.15960542353224	NA	NA	NoDEG	Protein of unknown function, DUF647
AT1G13780	7.11530510032975	6.35970424664559	7.17777923612023	8.31150718033132	8.50610216534868	6.91477264438362	0.128085277459602	0.99991532659183	FALSE	NoDEG	0.0416862361648775	NA	NA	NoDEG	F-box/RNI-like/FBD-like domains-containing protein
AT1G13790	4.5176540319554	5.31712977998238	4.44338714616966	4.05439374650309	7.54314720323373	4.80661025280325	0.156014597218987	0.99991532659183	FALSE	NoDEG	-0.0280516135901842	NA	NA	NoDEG	XH/XS domain-containing protein
AT1G13800	1.4682375603855	0.521287233331606	0.797531026235581	1.01359843662577	0.80246246842912	1.18057093928501	0.0458006134779401	0.99991532659183	FALSE	NoDEG	-0.0666801000451615	NA	NA	NoDEG	Tetratricopeptide repeat (TPR)-like superfamily protein
AT1G13805	0	0	0	0	0	0	NA	NA	NA	NA	NA	NA	NA	NA	NA
AT1G13810	3.61412322556432	3.75326807998756	6.15238220238876	4.8652724958037	2.56787989897319	5.05958973979289	-0.190613965161081	0.99991532659183	FALSE	NoDEG	0.0036873808142198	NA	NA	NoDEG	Restriction endonuclease, type II-like superfamily protein
AT1G13820	50.5977251579005	62.7629828931254	48.8772586078663	45.0037705861842	47.425531884161	45.4519811624728	-0.308233234716457	0.802467007389092	FALSE	NoDEG	-0.168513221616364	0.891569636546773	FALSE	NoDEG	alpha/beta-Hydrolases superfamily protein
AT1G13825	0	0	0	0	0	0.0843264956632148	0.902176723116895	NA	NA	NoDEG	1.46661330879797	NA	NA	NA	NA
AT1G13830	1.12941350798885	0.521287233331606	3.4179901124382	0.810878749300617	1.52467869001533	2.19248888724359	-0.149992420837709	0.99991532659183	FALSE	NoDEG	-0.522277420431267	NA	NA	NoDEG	Carbohydrate-binding X8 domain superfamily protein
AT1G13860	13.1011966926707	12.3023787066259	14.6973574834843	17.8393324846136	15.1665406533104	16.3593401586637	0.225260532001471	0.99991532659183	FALSE	NoDEG	0.261519940002079	0.875945346227533	FALSE	NoDEG	QUASIMODO2 LIKE 1
AT1G13870	14.5694342530562	12.8236659399575	14.1276924647446	14.393097800086	17.0122043306974	11.7213828971869	-0.0126885889980526	0.99991532659183	FALSE	NoDEG	-0.187920678172043	0.941028519577195	FALSE	NoDEG	calmodulin binding
AT1G13880	65.8448075157499	59.4267445998031	61.1820230126438	61.4240652595217	73.6660546017932	72.0991537920487	0.0904345171738661	0.99991532659183	FALSE	NoDEG	0.0478671569631073	0.985036394361645	FALSE	NoDEG	ELM2 domain-containing protein
AT1G13890	0	0.104257446666321	0.11393300374794	0.202719687325154	0	0	-0.944272627396426	NA	NA	NoDEG	0.502730957454865	NA	NA	NoDEG	soluble N-ethylmaleimide-sensitive factor adaptor protein 30
AT1G13900	26.7671001393357	28.7750552799047	29.8504469819603	34.6650665326014	34.8268711298238	32.7186803173273	0.189186101457122	0.99991532659183	FALSE	NoDEG	0.216481831000814	0.847545573453309	FALSE	NoDEG	Purple acid phosphatases superfamily protein
AT1G13910	2.59765106837435	2.50217871999171	2.50652608245468	2.43263624790185	2.0061561710728	1.60220341760108	-0.434752109415812	0.99991532659183	FALSE	NoDEG	-0.420160433687745	NA	NA	NoDEG	Leucine-rich repeat (LRR) family protein
AT1G13920	4.63059538275428	2.60643616665803	7.06384623237229	4.05439374650309	3.20984987371648	4.89093674846646	-0.282814532705596	0.99991532659183	FALSE	NoDEG	-0.390237514198286	NA	NA	NoDEG	Remorin family protein
AT1G13930	312.395776309716	243.232623072527	324.595127677881	207.990399195608	236.485689446062	234.680637430727	-0.435965015471622	0.115503691978273	FALSE	NoDEG	-0.553421267857216	0.00236221751957201	TRUE	NoDEG	NA
AT1G13940	24.8470971757547	23.6664403932549	25.0652608245468	29.7997940367977	34.2651474019234	26.5628461339127	0.233386289961915	0.99991532659183	FALSE	NoDEG	0.134310453726737	0.949030144357033	FALSE	NoDEG	Plant protein of unknown function (DUF863)
AT1G13950	6.43765699553644	4.37881275998549	9.45643931107903	7.29790874370555	4.57403607004599	9.52889400994327	0.024815785846115	0.99991532659183	FALSE	NoDEG	0.0814080686509327	NA	NA	NoDEG	eukaryotic elongation factor 5A-1
AT1G13960	50.4847838071016	48.688227593172	52.9788467427921	51.6935202679143	63.0735500185289	50.258591415276	0.0528652583339855	0.99991532659183	FALSE	NoDEG	-0.0544356171288077	0.982132394055698	FALSE	NoDEG	WRKY DNA-binding protein 4
AT1G13970	8.47060130991638	2.50217871999171	7.63351125111199	7.0951890563804	3.69132735477395	6.15583418341468	-0.205605937062119	0.99991532659183	FALSE	NoDEG	-0.328662807439448	NA	NA	NoDEG	Protein of unknown function (DUF1336)
AT1G13980	96.9036789854433	101.233980712998	105.274095463097	118.996456459866	131.523598575533	106.75734350963	0.165523058135721	0.99991532659183	FALSE	NoDEG	0.12156405768995	0.913582463925866	FALSE	NoDEG	sec7 domain-containing protein
AT1G13990	35.2377014492521	41.7029786665285	32.4709060681629	35.0705059072517	27.4442164202759	33.0559862999802	-0.276747081277253	0.986789020275003	FALSE	NoDEG	-0.0285717564331269	0.996199473333691	FALSE	NoDEG	NA
AT1G14000	93.0636730582812	102.276555179661	98.7799142494641	101.562563349902	103.678150921042	95.373266595096	-0.0402835327204759	0.99991532659183	FALSE	NoDEG	0.00234396151935986	0.999272815488236	FALSE	NoDEG	VH1-interacting kinase
AT1G14010	16.2635545150394	14.3875276399523	17.3178165696869	18.6502112339142	18.6973755143985	17.286931610959	0.12030711243654	0.99991532659183	FALSE	NoDEG	0.0606623331399506	0.986279567016281	FALSE	NoDEG	emp24/gp25L/p24 family/GOLD family protein
AT1G14020	11.2941350798885	11.2598042399627	14.0137594609966	14.1903781127608	11.9566907795939	12.2273418711661	-0.00820676954220993	0.99991532659183	FALSE	NoDEG	0.0195554726468055	0.998727289793885	FALSE	NoDEG	O-fucosyltransferase family protein
AT1G14030	17.7317920754249	18.0365382732736	18.2292805996704	17.4338931099633	17.4936818117548	17.8772170806015	-0.0987982109760799	0.99991532659183	FALSE	NoDEG	-0.0541927512473392	0.987994718028713	FALSE	NoDEG	Rubisco methyltransferase family protein
AT1G14040	21.4588566517881	10.8427744532974	28.597183940733	22.5018852930921	13.722108210138	21.8405623767726	-0.127855033523711	0.99991532659183	FALSE	NoDEG	-0.204581168831892	0.901367225384226	FALSE	NoDEG	EXS (ERD1/XPR1/SYG1) family protein
AT1G14048	0	0	0.22786600749588	0	0	0	-1.90795179722249	NA	NA	NA	-2.24927233915219	NA	NA	NA	GCK domain-containing protein
AT1G14060	5.76000889074313	2.08514893332642	6.15238220238876	7.0951890563804	4.17280483583143	7.25207862703647	0.343201389226936	0.99991532659183	FALSE	NoDEG	0.24104266817839	NA	NA	NoDEG	GCK domain-containing protein
AT1G14080	3.61412322556432	1.9808914866601	4.10158813492584	3.64895437185278	1.60492493685824	3.79469230484467	-0.176521587281189	0.99991532659183	FALSE	NoDEG	-0.075643067693111	NA	NA	NoDEG	fucosyltransferase 6
AT1G14100	0	0	0.11393300374794	0	0.080246246842912	0	-0.0595959490967364	NA	NA	NoDEG	-1.26469058178108	NA	NA	NA	fucosyltransferase 8
AT1G14110	0	0	0	0	0	0	NA	NA	NA	NA	NA	NA	NA	NA	fucosyltransferase 9
AT1G14120	86.8518987643426	45.3519892998497	101.628239343163	79.4661174314605	67.1661086075174	100.938815308868	0.0301611782098513	0.99991532659183	FALSE	NoDEG	-0.0820922122379101	0.962225346000369	FALSE	NoDEG	2-oxoglutarate (2OG) and Fe(II)-dependent oxygenase superfamily protein
AT1G14130	33.3176984856711	20.9557467799306	38.7372212742996	32.2324302846995	22.6294416097012	35.5857811698767	-0.100189890340716	0.99991532659183	FALSE	NoDEG	-0.108777228120931	0.955983250721278	FALSE	NoDEG	2-oxoglutarate (2OG) and Fe(II)-dependent oxygenase superfamily protein
AT1G14140	8.69648401151414	11.2598042399627	12.9883624272652	11.5550221775338	14.8455556659387	13.2392598191247	0.213064134404323	0.99991532659183	FALSE	NoDEG	0.179680512357086	0.954308941025201	FALSE	NoDEG	Mitochondrial substrate carrier family protein
AT1G14150	29.9294579617045	29.8176297465679	30.0783129894562	32.840589346675	24.7158440276169	34.152230743602	-0.0439550110712886	0.99991532659183	FALSE	NoDEG	0.130716229768208	0.947710127719183	FALSE	NoDEG	PsbQ-like 2
AT1G14160	3.0494164715699	0.417029786665285	3.87372212742996	2.43263624790185	0.882708715272032	2.02383589591716	-0.531878544705197	0.99991532659183	FALSE	NoDEG	-0.685215905301482	NA	NA	NoDEG	Uncharacterised protein family (UPF0497)
AT1G14170	18.1835574786205	9.59168509330155	22.6726677458401	18.6502112339142	14.1233394443525	23.7800717770266	0.114142539715919	0.99991532659183	FALSE	NoDEG	0.0460273104280251	0.993998109297046	FALSE	NoDEG	RNA-binding KH domain-containing protein
AT1G14180	4.06588862875986	3.64901063332124	4.67125315366554	7.50062843103071	5.05551355110346	5.81852820076182	0.477074939072897	0.975291616415288	FALSE	NoDEG	0.554588382910493	NA	NA	NoDEG	RING/U-box superfamily protein
AT1G14185	4.29177133035763	1.56386169999482	5.35485117615318	1.82447718592639	3.12960362687357	3.28873333086538	-0.45290126141581	0.99991532659183	FALSE	NoDEG	-0.872353379338835	NA	NA	NoDEG	Glucose-methanol-choline (GMC) oxidoreductase family protein
AT1G14190	2.59765106837435	1.9808914866601	2.8483250936985	2.2299165605767	2.88886488634483	2.19248888724359	-0.0698604153628044	0.99991532659183	FALSE	NoDEG	-0.330664567528544	NA	NA	NoDEG	Glucose-methanol-choline (GMC) oxidoreductase family protein
AT1G14200	27.1059241917324	30.1304020865668	31.3315760306835	22.0964459184418	19.5800842296705	25.5509281859541	-0.463544536809385	0.373398224248109	FALSE	NoDEG	-0.310524800052339	0.701550557284134	FALSE	NoDEG	RING/U-box superfamily protein
AT1G14205	2.37176836677658	4.27455531331917	2.50652608245468	2.83807562255216	3.29009612055939	3.37305982652859	-0.0134128330984542	0.99991532659183	FALSE	NoDEG	0.336803455351097	NA	NA	NoDEG	Ribosomal L18p/L5e family protein
AT1G14210	11.5200177814863	8.8618829666373	10.3679033410625	12.1631812395093	10.1912733490498	12.0586888798397	0.0910300637712241	0.99991532659183	FALSE	NoDEG	0.113365486341868	0.972675113695099	FALSE	NoDEG	Ribonuclease T2 family protein
AT1G14220	0.564706753994425	0.312772339998964	2.2786600749588	1.01359843662577	0.722216221586208	1.18057093928501	-0.15026829929174	0.99991532659183	FALSE	NoDEG	-0.371005941911924	NA	NA	NoDEG	Ribonuclease T2 family protein
AT1G14230	19.9906190914026	15.7428744466145	21.0776056933689	22.9073246677424	19.178852995456	22.8524803247312	0.124942783034835	0.99991532659183	FALSE	NoDEG	0.125564846650278	0.955983250721278	FALSE	NoDEG	GDA1/CD39 nucleoside phosphatase family protein
AT1G14240	19.651795039006	8.13208083997306	28.2553849294891	26.1508396649449	14.2838319380383	23.0211333160576	0.122417338907901	0.99991532659183	FALSE	NoDEG	0.000864727975744545	0.999272815488236	FALSE	NoDEG	GDA1/CD39 nucleoside phosphatase family protein
AT1G14250	57.8259716090291	72.5631828797596	56.96650187397	67.7083755666015	24.7158440276169	54.2219367114471	-0.43974859079536	0.96640023982729	FALSE	NoDEG	0.039877408171634	0.986901978165251	FALSE	NoDEG	GDA1/CD39 nucleoside phosphatase family protein
AT1G14260	1.69412026198327	1.04257446666321	0.797531026235581	2.2299165605767	1.52467869001533	3.28873333086538	0.933378854586205	0.908989009634131	FALSE	NoDEG	1.14044659916346	NA	NA	NA	RING/FYVE/PHD zinc finger superfamily protein
AT1G14270	32.1882849776822	36.1773339932135	32.8127050794067	38.7194602791045	34.9071173766667	34.8268427089077	0.0224628572470824	0.99991532659183	FALSE	NoDEG	0.138375505480935	0.935047485241203	FALSE	NoDEG	CAAX amino terminal protease family protein
AT1G14280	111.811937290896	99.5658615663368	100.716775313179	70.3437315018285	178.387406731793	85.6757195938263	0.0349395603782208	0.99991532659183	FALSE	NoDEG	-0.46958360305205	0.102504189437945	FALSE	NoDEG	phytochrome kinase substrate 2
AT1G14290	32.9788744332744	31.9027786798943	32.0151740531712	32.0297105973744	44.6169132446591	41.994594840281	0.236169954622373	0.99991532659183	FALSE	NoDEG	0.173645410093115	0.919946443451492	FALSE	NoDEG	sphingoid base hydroxylase 2
AT1G14300	11.4070764306874	8.44485317997202	9.22857330358315	13.9876584254356	13.4813694696092	10.8781179405547	0.322158300532769	0.99991532659183	FALSE	NoDEG	0.21204640971703	0.936801674789924	FALSE	NoDEG	ARM repeat superfamily protein
AT1G14310	9.93883887030188	11.364061686629	11.0515013635502	9.52782530428225	9.87028836167818	10.3721589665754	-0.183262211981172	0.99991532659183	FALSE	NoDEG	-0.0970351247484114	NA	NA	NoDEG	Haloacid dehalogenase-like hydrolase (HAD) superfamily protein
AT1G14315	0.112941350798885	0	0	0.405439374650309	0	0.0843264956632148	1.82199708847293	NA	NA	NA	1.94976927907621	NA	NA	NA	F-box and associated interaction domains-containing protein
AT1G14320	220.574458110222	250.217871999171	237.550312814455	278.942289759412	266.417539518468	249.1847946848	0.0917600929298682	0.99991532659183	FALSE	NoDEG	0.168296401794684	0.750750199943536	FALSE	NoDEG	Ribosomal protein L16p/L10e family protein
AT1G14330	36.8188803604365	36.2815914398798	34.29383412813	44.3956115242088	40.0428771746131	48.5720615020117	0.239121597017589	0.980477335428049	FALSE	NoDEG	0.35988721689788	0.444935993522186	FALSE	NoDEG	Galactose oxidase/kelch repeat superfamily protein
AT1G14340	11.1811937290896	8.96614041330363	13.330161438509	9.52782530428225	7.70363969691955	11.4684034101972	-0.280849492322099	0.99991532659183	FALSE	NoDEG	-0.232480216865635	0.928258925893624	FALSE	NoDEG	RNA-binding (RRM/RBD/RNP motifs) family protein
AT1G14345	25.1859212281514	32.5283233598922	25.6349258432865	23.9209231043682	19.7405767233564	22.3465213507519	-0.418562414803394	0.616158958629568	FALSE	NoDEG	-0.172419066895082	0.922944586446822	FALSE	NoDEG	NAD(P)-linked oxidoreductase superfamily protein
AT1G14350	7.00236374953087	7.92356594664041	7.97531026235581	7.29790874370555	8.10487093113412	6.07150768775147	-0.164111600243562	0.99991532659183	FALSE	NoDEG	-0.212614971100082	NA	NA	NoDEG	Duplicated homeodomain-like superfamily protein
AT1G14360	11.5200177814863	13.5534680666218	11.5072333785419	13.9876584254356	11.3147208048506	14.5884837497362	0.0478560014640597	0.99991532659183	FALSE	NoDEG	0.284668348100306	0.872205839850995	FALSE	NoDEG	UDP-galactose transporter 3
AT1G14370	22.9270942121737	23.4579254999223	22.786600749588	24.7318018536688	26.8824926923755	26.5628461339127	0.112903158210827	0.99991532659183	FALSE	NoDEG	0.141055844492205	0.948823107890233	FALSE	NoDEG	protein kinase 2A
AT1G14380	36.8188803604365	36.8028786732114	35.6610301731052	31.2188318480738	38.4379522377549	28.671008525493	-0.21905265917761	0.99991532659183	FALSE	NoDEG	-0.314433816174607	0.604291075635534	FALSE	NoDEG	IQ-domain 28
AT1G14390	0.67764810479331	0.625544679997927	0.68359802248764	1.21631812395093	0.882708715272032	1.85518290459073	0.93877871557053	0.99991532659183	FALSE	NoDEG	1.18144740633056	NA	NA	NA	Leucine-rich repeat protein kinase family protein
AT1G14400	120.282538600813	117.185370052945	116.895261845387	112.509426465461	118.684199080667	104.564854622386	-0.148401562563349	0.99991532659183	FALSE	NoDEG	-0.165124402352462	0.818819413984897	FALSE	NoDEG	ubiquitin carrier protein 1
AT1G14410	10.2776629226985	12.1981212599596	9.34250630733109	16.4202946733375	12.1974295201226	11.1310974275444	0.221687179786439	0.99991532659183	FALSE	NoDEG	0.423627143419697	0.719222877837851	FALSE	NoDEG	ssDNA-binding transcriptional regulator
AT1G14420	0.112941350798885	0	0	0.202719687325154	0.080246246842912	0	0.97611840723963	NA	NA	NoDEG	0.480570818571479	NA	NA	NoDEG	Pectate lyase family protein
AT1G14430	1.01647215718996	1.56386169999482	1.36719604497528	2.02719687325154	2.16664866475862	1.6865299132643	0.497203715072404	0.99991532659183	FALSE	NoDEG	0.593947373591581	NA	NA	NoDEG	glyoxal oxidase-related protein
AT1G14440	3.95294727796098	3.64901063332124	3.64585611993408	7.0951890563804	4.49378982320307	3.79469230484467	0.335053532937686	0.99991532659183	FALSE	NoDEG	0.429338295974914	NA	NA	NoDEG	homeobox protein 31
AT1G14450	7.45412915272641	5.73415956664767	4.78518615741348	5.27071187045401	3.93206609530269	6.49314016606754	-0.264997349119538	0.99991532659183	FALSE	NoDEG	-0.0731171471040667	NA	NA	NoDEG	NADH dehydrogenase (ubiquinone)s
AT1G14453	0.22588270159777	0.104257446666321	0.22786600749588	0.202719687325154	0.160492493685824	0.0843264956632148	-0.438133422595734	NA	NA	NoDEG	-0.811808132841711	NA	NA	NoDEG	NA
AT1G14455	0	0.104257446666321	0.11393300374794	0	0	0.16865299132643	-0.183915559113791	NA	NA	NoDEG	0.733686692475252	NA	NA	NoDEG	NA
AT1G14460	19.4259123374082	19.7046574199347	21.0776056933689	18.6502112339142	22.3887028691725	17.3712581066223	-0.107017035888915	0.99991532659183	FALSE	NoDEG	-0.205694165887587	0.907775367541885	FALSE	NoDEG	AAA-type ATPase family protein
AT1G14470	2.14588566517881	1.4596042533285	2.05079406746292	1.62175749860123	2.0061561710728	1.09624444362179	-0.325024668018431	0.99991532659183	FALSE	NoDEG	-0.707974137807542	NA	NA	NoDEG	Pentatricopeptide repeat (PPR) superfamily protein
AT1G14480	10.3906042734974	11.1555467932964	16.2924195359554	17.2311734226381	11.7159520390652	11.2154239232076	-0.00332133544398347	0.99991532659183	FALSE	NoDEG	0.0319983234618002	0.996199473333691	FALSE	NoDEG	Ankyrin repeat family protein
AT1G14490	0.338824052396655	0	0.11393300374794	0.405439374650309	0.080246246842912	0	-0.167622820948257	NA	NA	NoDEG	-0.463800230134707	NA	NA	NoDEG	Predicted AT-hook DNA-binding family protein
AT1G14500	0.112941350798885	0	0.22786600749588	0	0	0.0843264956632148	-1.54296948146885	NA	NA	NA	-1.52944570078005	NA	NA	NA	Ankyrin repeat family protein
AT1G14510	35.1247600984532	36.2815914398798	37.7118242405682	36.4895437185278	38.277459744069	36.1760666395192	-0.042924664449278	0.99991532659183	FALSE	NoDEG	-0.0344925018788476	0.993998109297046	FALSE	NoDEG	alfin-like 7
AT1G14520	24.9600385265536	22.9366382665907	22.2169357308483	26.1508396649449	29.8516038255633	28.5866820298298	0.208836773261063	0.99991532659183	FALSE	NoDEG	0.188664276559541	0.912504298304051	FALSE	NoDEG	myo-inositol oxygenase 1
AT1G14530	8.69648401151414	9.17465530663627	8.54497528109551	10.9468631155583	7.62339345007664	9.1072615316272	-0.0259502326591346	0.99991532659183	FALSE	NoDEG	0.168796437524405	NA	NA	NoDEG	Protein of unknown function (DUF1084)
AT1G14540	6.88942239873198	1.66811914666114	6.8359802248764	4.25711343382824	2.80861863950192	7.84236409667898	-0.079578675584054	0.99991532659183	FALSE	NoDEG	-0.156316360087601	NA	NA	NoDEG	Peroxidase superfamily protein
AT1G14550	1.12941350798885	0	1.1393300374794	0.608159061975463	0.641969974743296	0.674611965305719	-0.265674566749683	0.99991532659183	FALSE	NoDEG	-0.837011750436461	NA	NA	NoDEG	Peroxidase superfamily protein
AT1G14560	20.2165017930004	22.5196084799254	21.9890697233524	22.0964459184418	24.3146127934023	23.1897863073841	0.040594080179876	0.99991532659183	FALSE	NoDEG	0.0761206767228791	0.980347469271255	FALSE	NoDEG	Mitochondrial substrate carrier family protein
AT1G14570	57.3742062058336	56.5075360931461	59.5869609601727	52.504399017215	59.9439463916553	53.2943452591518	-0.130196535074841	0.99991532659183	FALSE	NoDEG	-0.174845181335096	0.858227287181864	FALSE	NoDEG	UBX domain-containing protein
AT1G14580	19.2000296358105	22.4153510332591	19.8243426521416	16.2175749860123	24.1541202997165	19.0577880198865	-0.104390081894933	0.99991532659183	FALSE	NoDEG	-0.160905131199379	0.948329344755885	FALSE	NoDEG	C2H2-like zinc finger protein
AT1G14590	13.3270793942684	18.6620829532715	14.0137594609966	15.0012568620614	17.7344205522836	17.6242375936119	0.0649548954662663	0.99991532659183	FALSE	NoDEG	0.239156381937089	0.900940097844401	FALSE	NoDEG	Nucleotide-diphospho-sugar transferase family protein
AT1G14600	3.95294727796098	1.9808914866601	1.93686106371498	4.8652724958037	4.09255858898851	3.28873333086538	0.550063779947493	0.99991532659183	FALSE	NoDEG	0.393482916463181	NA	NA	NoDEG	Homeodomain-like superfamily protein
AT1G14610	134.174324749075	126.568540252914	131.706552332619	157.31047736432	158.646830008437	137.030555452724	0.135018290516523	0.99991532659183	FALSE	NoDEG	0.106587156683009	0.931215352399335	FALSE	NoDEG	valyl-tRNA synthetase / valine--tRNA ligase (VALRS)
AT1G14620	11.9717831846818	10.0087148799668	12.3047644047775	15.0012568620614	11.5554595453793	14.6728102453994	0.192282066733837	0.99991532659183	FALSE	NoDEG	0.257161958522333	0.893347349898734	FALSE	NoDEG	decoy
AT1G14630	2.03294431437993	1.56386169999482	1.25326304122734	4.05439374650309	0.882708715272032	1.43355042627465	0.223337756876961	0.99991532659183	FALSE	NoDEG	0.615288357427259	NA	NA	NoDEG	NA
AT1G14640	4.96941943515094	4.58732765331813	6.72204722112847	10.3387040535829	6.0184685132184	6.57746666173076	0.394447509104599	0.99991532659183	FALSE	NoDEG	0.465059685967459	NA	NA	NoDEG	SWAP (Suppressor-of-White-APricot)/surp domain-containing protein
AT1G14642	0.45176540319554	0.938317019996891	0.22786600749588	0.608159061975463	0.40123123421456	0.843264956632148	0.103665430047784	NA	NA	NoDEG	1.08718517863421	NA	NA	NA	NA
AT1G14650	60.3106813266046	62.1374382131275	59.5869609601727	71.3573299384543	76.4746732412952	68.304461487204	0.177636298550919	0.99991532659183	FALSE	NoDEG	0.184817888538104	0.819946240811985	FALSE	NoDEG	SWAP (Suppressor-of-White-APricot)/surp domain-containing protein / ubiquitin family protein
AT1G14660	8.47060130991638	8.3405957333057	7.63351125111199	9.93326467893256	9.70979586799236	7.92669059234219	0.0930599202169333	0.99991532659183	FALSE	NoDEG	0.0945719359932007	NA	NA	NoDEG	Na+/H+ exchanger 8
AT1G14670	98.9366232998233	102.172297732995	109.831415613014	127.510683327522	154.554271419449	130.031456312677	0.34007808116356	0.358726954708192	FALSE	NoDEG	0.272457901404525	0.442158195408177	FALSE	NoDEG	Endomembrane protein 70 protein family
AT1G14680	0.67764810479331	0.521287233331606	0.911464029983521	1.01359843662577	1.92590992422989	0.505958973979289	0.660850467988123	0.99991532659183	FALSE	NoDEG	-0.172191506726187	NA	NA	NoDEG	NA
AT1G14685	15.698847761045	12.5108935999585	15.153089498476	23.718203417043	21.024516672843	17.4555846022855	0.440774314761603	0.56894044704924	FALSE	NoDEG	0.358769256512286	0.705849113018665	FALSE	NoDEG	basic pentacysteine 2
AT1G14686	0.112941350798885	0.104257446666321	0	0	0.160492493685824	0	-0.262906135005056	NA	NA	NoDEG	-1.29199384601066	NA	NA	NA	ENTH/ANTH/VHS superfamily protein
AT1G14687	1.12941350798885	1.56386169999482	2.8483250936985	1.01359843662577	3.04935738003066	1.93950940025394	0.112803158629979	0.99991532659183	FALSE	NoDEG	-0.381279276300257	NA	NA	NoDEG	homeobox protein 32
AT1G14688	0	0.104257446666321	0	0.202719687325154	0	0.0843264956632148	1.01901368503687	NA	NA	NA	2.68854359793446	NA	NA	NA	NA
AT1G14690	50.033018403906	52.6500105664922	47.0543305478993	48.2472855833867	52.4007991884216	44.0184307361981	-0.121926938691139	0.99991532659183	FALSE	NoDEG	-0.113132905677498	0.949030144357033	FALSE	NoDEG	microtubule-associated protein 65-7
AT1G14700	27.6706309457268	22.8323808199243	26.7742558807659	18.2447718592639	20.8640241791571	20.9972974201405	-0.416869250416245	0.479333928725066	FALSE	NoDEG	-0.489968852991724	0.306932223284789	FALSE	NoDEG	purple acid phosphatase 3
AT1G14710	40.2071208844031	43.475355259856	48.9911916116142	54.5315958904665	55.610649062138	50.0056119282864	0.202265075026954	0.99991532659183	FALSE	NoDEG	0.193636346543085	0.847545573453309	FALSE	NoDEG	hydroxyproline-rich glycoprotein family protein
AT1G14720	26.0894520345424	27.7324808132414	28.1414519257412	31.8269909100492	34.3453936487664	29.1769674994723	0.148907567642998	0.99991532659183	FALSE	NoDEG	0.132146704394193	0.948688374451591	FALSE	NoDEG	xyloglucan endotransglucosylase/hydrolase 28
AT1G14730	11.6329591322852	5.52564467331502	14.8112904872322	12.3659009268344	9.87028836167818	10.2878324709122	-0.0375774576542387	0.99991532659183	FALSE	NoDEG	-0.26940006909299	0.894881215643334	FALSE	NoDEG	Cytochrome b561/ferric reductase transmembrane protein family
AT1G14740	236.499188572865	255.222229439154	234.588054717009	259.075760401547	316.491197548445	267.82095022637	0.145031685461632	0.99991532659183	FALSE	NoDEG	0.128918284404325	0.878433347795191	FALSE	NoDEG	Protein of unknown function (DUF1423)
AT1G14750	2.14588566517881	1.77237659332746	1.48112904872322	2.43263624790185	2.08640241791571	2.78277435688609	0.366642784230853	0.99991532659183	FALSE	NoDEG	0.502517182895419	NA	NA	NoDEG	Cyclin family protein
AT1G14755	0	0	0	0	0	0	NA	NA	NA	NA	NA	NA	NA	NA	S locus-related glycoprotein 1 (SLR1) binding pollen coat protein family
AT1G14760	0.22588270159777	0.312772339998964	0.11393300374794	0.202719687325154	0.882708715272032	0.252979486989644	1.01249381349929	NA	NA	NA	0.40965811450747	NA	NA	NoDEG	KNOX Arabidopsis thaliana meinox
AT1G14770	9.14824941470969	6.46396169331192	7.06384623237229	7.0951890563804	11.0739820643219	5.64987520943539	0.0131050371643765	0.99991532659183	FALSE	NoDEG	-0.405940908761385	NA	NA	NoDEG	RING/FYVE/PHD zinc finger superfamily protein
AT1G14780	40.4330035860008	34.6134722932186	42.9527424129734	54.1261565158162	71.0179284559772	65.1843811476651	0.632689345422855	0.0198807241354627	TRUE	NoDEG	0.496500271313531	0.11913538263926	FALSE	NoDEG	MAC/Perforin domain-containing protein
AT1G14790	19.7647363898049	18.0365382732736	18.7989456184101	19.4610899832148	19.0183605017702	16.865299132643	-0.106421226770859	0.99991532659183	FALSE	NoDEG	-0.131461436239831	0.955997730530825	FALSE	NoDEG	RNA-dependent RNA polymerase 1
AT1G14800	0	0	0	0	0	0	NA	NA	NA	NA	NA	NA	NA	NA	Nucleic acid-binding, OB-fold-like protein
AT1G14810	23.0400355629725	24.6047574132518	26.54638987327	41.9629752763069	39.240414706184	35.4171281785502	0.577188551065079	0.0339060778815022	TRUE	NoDEG	0.599538575753215	0.0694430203409913	FALSE	NoDEG	semialdehyde dehydrogenase family protein
AT1G14820	8.69648401151414	12.1981212599596	10.5957693485584	9.93326467893256	11.7961982859081	10.9624444362179	-0.0082375195884062	0.99991532659183	FALSE	NoDEG	0.0969576385682523	NA	NA	NoDEG	Sec14p-like phosphatidylinositol transfer family protein
AT1G14830	120.621362653209	112.910814739626	127.263165186449	139.065705505056	153.912301444705	139.81332980961	0.196445533249812	0.891752172232559	FALSE	NoDEG	0.138002548907997	0.876798740789795	FALSE	NoDEG	DYNAMIN-like 1C
AT1G14840	25.8635693329447	28.7750552799047	26.8881888845139	27.9753168508713	27.363970173433	21.6719093854462	-0.16224737328199	0.99991532659183	FALSE	NoDEG	-0.140696243312239	0.949030144357033	FALSE	NoDEG	microtubule-associated proteins 70-4
AT1G14850	37.0447630620343	37.5326807998756	40.1044173192749	55.3424746397671	52.1600604478928	42.3319008229338	0.308462286784499	0.691548894512479	FALSE	NoDEG	0.291067119925957	0.645514665167673	FALSE	NoDEG	nucleoporin 155
AT1G14860	9.60001481790523	7.08950637330984	9.79823832232285	16.0148552986872	13.5616157164521	15.0101162280522	0.681533387882948	0.163591639816655	FALSE	NoDEG	0.640952122197499	0.255327427154716	FALSE	NoDEG	nudix hydrolase homolog 18
AT1G14870	76.1224704384485	43.8923850465212	88.8677429233933	76.6280418089083	45.579868206774	82.8086187412769	-0.0853588942877994	0.99991532659183	FALSE	NoDEG	-0.0749887968146515	0.962622552869952	FALSE	NoDEG	PLANT CADMIUM RESISTANCE 2
AT1G14880	0.22588270159777	5.21287233331606	0.22786600749588	0	0.080246246842912	0	-5.69380189283105	0.042829965698301	TRUE	DOWN	-3.2727548225071	NA	NA	NA	PLANT CADMIUM RESISTANCE 1
AT1G14890	6.88942239873198	10.0087148799668	7.63351125111199	9.73054499160741	12.0369370264368	7.50505811402612	0.178198352402384	0.99991532659183	FALSE	NoDEG	0.191724406905145	NA	NA	NoDEG	Plant invertase/pectin methylesterase inhibitor superfamily protein
AT1G14900	12.8753139910729	13.8662404066207	15.7227545172157	16.2175749860123	20.944270426	15.3474222107051	0.246145511657927	0.99991532659183	FALSE	NoDEG	0.1090637489646	0.971383453711496	FALSE	NoDEG	high mobility group A
AT1G14910	35.5765255016488	44.2051573865202	36.116762188097	49.2608840200125	54.9686790873947	41.1513298836488	0.250444332171045	0.99991532659183	FALSE	NoDEG	0.289776751927691	0.634443143014177	FALSE	NoDEG	ENTH/ANTH/VHS superfamily protein
AT1G14920	40.7718276383975	38.3667403732062	32.1291070569191	52.9098383918653	82.974619235571	59.28152645124	0.743986798675448	0.0376116171275365	TRUE	NoDEG	0.592430400479258	0.063742749647724	FALSE	NoDEG	GRAS family transcription factor family protein
AT1G14930	0	0.104257446666321	0	0	0	0	-1.02137662852559	NA	NA	NA	NA	NA	NA	NA	Polyketide cyclase/dehydrase and lipid transport superfamily protein
AT1G14940	0	0	0	0	0	0	NA	NA	NA	NA	NA	NA	NA	NA	Polyketide cyclase/dehydrase and lipid transport superfamily protein
AT1G14950	0.112941350798885	0	0.569665018739701	0.202719687325154	0	0	-2.53726495908502	NA	NA	NA	-2.25261750590731	NA	NA	NA	Polyketide cyclase/dehydrase and lipid transport superfamily protein
AT1G14960	9.14824941470969	0.83405957333057	9.00070729608727	6.68974968173009	4.33329732951725	8.76995554897434	0.0205259845649844	0.99991532659183	FALSE	NoDEG	-0.233745843024207	NA	NA	NoDEG	Polyketide cyclase/dehydrase and lipid transport superfamily protein
AT1G14970	5.3082434875476	5.31712977998238	4.44338714616966	5.87887093242947	6.58019224111879	5.05958973979289	0.144985693945663	0.99991532659183	FALSE	NoDEG	0.117349474810282	NA	NA	NoDEG	O-fucosyltransferase family protein
AT1G14980	41.4494757431908	33.1538680398901	50.0165886453457	50.6799218312886	40.6046009025135	50.5115709022657	0.121181497064473	0.99991532659183	FALSE	NoDEG	0.116249982741878	0.948329344755885	FALSE	NoDEG	chaperonin 10
AT1G14990	5.53412618914536	5.10861488664974	5.696650187397	6.89246936905525	4.81477481057472	6.07150768775147	0.0339228511973374	0.99991532659183	FALSE	NoDEG	0.163840014273196	NA	NA	NoDEG	NA
AT1G15000	0	0	0	0	0	0	NA	NA	NA	NA	NA	NA	NA	NA	serine carboxypeptidase-like 50
AT1G15010	401.16767803764	409.731765398642	346.698130404982	315.02639410329	416.317528621028	396.250203121446	-0.107588931219439	0.99991532659183	FALSE	NoDEG	-0.102734600983468	0.948688374451591	FALSE	NoDEG	NA
AT1G15015	0.338824052396655	0.938317019996891	0.68359802248764	0.405439374650309	1.04320120895786	0.590285469642504	0.0335458805106003	0.99991532659183	FALSE	NoDEG	-0.0174711067624821	NA	NA	NoDEG	F-box family protein
AT1G15020	18.7482642326149	19.6003999732684	23.0144667570839	25.7454002902946	27.0429851860614	23.3584392987105	0.243782709677711	0.99991532659183	FALSE	NoDEG	0.196799307303835	0.907775367541885	FALSE	NoDEG	quiescin-sulfhydryl oxidase 1
AT1G15030	45.7412470735484	51.607436099829	42.0412783829899	39.7330587157302	44.5366669978162	40.3080649270167	-0.232589660292399	0.99991532659183	FALSE	NoDEG	-0.164868431506595	0.901367225384226	FALSE	NoDEG	Protein of unknown function (DUF789)
AT1G15040	2.93647512077101	3.4404957399886	4.32945414242172	2.83807562255216	3.53083486108813	4.04767179183431	-0.0769715225539731	0.99991532659183	FALSE	NoDEG	-0.0658417776517421	NA	NA	NoDEG	Class I glutamine amidotransferase-like superfamily protein
AT1G15050	0.45176540319554	0.625544679997927	0.911464029983521	1.01359843662577	0.080246246842912	0.421632478316074	-0.614379309301417	NA	NA	NoDEG	-0.0441568173862273	NA	NA	NoDEG	indole-3-acetic acid inducible 34
AT1G15060	39.303590078012	39.2007999465368	34.29383412813	32.4351499720247	30.8145587876782	35.7544341612031	-0.257426760270928	0.962838834082471	FALSE	NoDEG	-0.136076230779581	0.943388591635027	FALSE	NoDEG	Uncharacterised conserved protein UCP031088, alpha/beta hydrolase
AT1G15080	1.92000296358104	1.35534680666218	2.05079406746292	1.82447718592639	1.3641861963295	2.95142734821252	0.161902056748147	0.99991532659183	FALSE	NoDEG	0.284593689313714	NA	NA	NoDEG	lipid phosphate phosphatase 2
AT1G15085	1.24235485878774	0.208514893332642	1.59506205247116	1.82447718592639	0.40123123421456	1.01191794795858	-0.0287642331465725	0.99991532659183	FALSE	NoDEG	-0.0944828089093255	NA	NA	NoDEG	NA
AT1G15100	16.0376718134417	11.2598042399627	18.1153475959225	20.2719687325154	12.8393994948659	18.2145230632544	0.102574813205208	0.99991532659183	FALSE	NoDEG	0.133148764223304	0.955997730530825	FALSE	NoDEG	RING-H2 finger A2A
AT1G15110	13.3270793942684	9.48742764663523	15.7227545172157	13.7849387381105	12.759153248023	13.5765658017776	-0.00344592194288768	0.99991532659183	FALSE	NoDEG	-0.116168962307972	0.96952988472297	FALSE	NoDEG	phosphatidyl serine synthase family protein
AT1G15120	73.637760720873	61.1991211931306	79.5252366160622	71.1546102511291	59.9439463916553	74.1229896879658	-0.128782737065775	0.99991532659183	FALSE	NoDEG	-0.104717910675322	0.945556691263459	FALSE	NoDEG	Ubiquinol-cytochrome C reductase hinge protein
AT1G15125	2.03294431437993	4.27455531331917	2.16472707121086	1.01359843662577	2.24689491160154	0.927591452295363	-1.06278835289856	0.77266953428871	FALSE	NoDEG	-1.15300741027864	NA	NA	NA	S-adenosyl-L-methionine-dependent methyltransferases superfamily protein
AT1G15130	88.5460190263258	94.1444743396881	97.070919193245	106.225116158381	99.6658385788967	109.202811883863	0.102070640574012	0.99991532659183	FALSE	NoDEG	0.184968311837598	0.777501080063836	FALSE	NoDEG	Endosomal targeting BRO1-like domain-containing protein
AT1G15140	20.1035604422015	22.1025786932601	18.9128786221581	22.299165605767	24.7158440276169	23.1054598117209	0.130856186013418	0.99991532659183	FALSE	NoDEG	0.189950116331334	0.919946443451492	FALSE	NoDEG	FAD/NAD(P)-binding oxidoreductase
AT1G15150	0	0.208514893332642	0.11393300374794	0.202719687325154	0	0	-1.52738791471115	NA	NA	NA	0.502730957454865	NA	NA	NoDEG	MATE efflux family protein
AT1G15160	2.2588270159777	1.77237659332746	2.2786600749588	1.62175749860123	2.80861863950192	2.44546837423323	0.103245714099722	0.99991532659183	FALSE	NoDEG	-0.142514170257643	NA	NA	NoDEG	MATE efflux family protein
AT1G15165	3.95294727796098	3.4404957399886	3.75978912368202	3.64895437185278	3.69132735477395	3.28873333086538	-0.139257501630742	0.99991532659183	FALSE	NoDEG	-0.195193454482702	NA	NA	NoDEG	RING/FYVE/PHD zinc finger superfamily protein
AT1G15170	6.32471564473756	3.75326807998756	5.58271718364906	4.25711343382824	3.37034236740231	4.63795726147682	-0.417017140069394	0.99991532659183	FALSE	NoDEG	-0.442012289538223	NA	NA	NoDEG	MATE efflux family protein
AT1G15180	21.7976807041848	20.9557467799306	19.1407446296539	22.0964459184418	24.8763365213027	19.7323999851923	0.0377832422313548	0.99991532659183	FALSE	NoDEG	-0.0120033707802655	0.999272815488236	FALSE	NoDEG	MATE efflux family protein
AT1G15190	0.564706753994425	0.208514893332642	0.45573201499176	1.01359843662577	0.160492493685824	0.252979486989644	-0.0110197289456241	NA	NA	NoDEG	0.140623623993766	NA	NA	NoDEG	Fasciclin-like arabinogalactan family protein
AT1G15200	17.0541439706316	15.6386169999482	18.6850126146622	21.082847481816	19.7405767233564	16.0220341760108	0.0678128750873957	0.99991532659183	FALSE	NoDEG	-0.000831818176721223	0.999326360469581	FALSE	NoDEG	protein-protein interaction regulator family protein
AT1G15210	110.569582432108	48.688227593172	122.25011302154	114.739343026037	92.9251538440921	122.273418711661	0.174884865868371	0.99991532659183	FALSE	NoDEG	-0.00235726579822713	0.999272815488236	FALSE	NoDEG	pleiotropic drug resistance 7
AT1G15215	1.92000296358104	1.66811914666114	1.36719604497528	1.62175749860123	1.68517118370115	2.2768153829068	0.121744478089588	0.99991532659183	FALSE	NoDEG	0.246415276244195	NA	NA	NoDEG	NA
AT1G15220	8.80942536231303	8.8618829666373	7.63351125111199	8.10878749300617	10.1912733490498	11.2154239232076	0.171952628691449	0.99991532659183	FALSE	NoDEG	0.229396894297773	NA	NA	NoDEG	cytochrome c biogenesis protein family
AT1G15230	9.60001481790523	8.23633828663938	11.6211663822899	15.4066962367117	9.62954962114944	9.1072615316272	0.114389382326962	0.99991532659183	FALSE	NoDEG	0.134028801477326	0.970049613571944	FALSE	NoDEG	NA
AT1G15240	44.160068162364	42.3285233465264	43.1806084204693	49.2608840200125	49.9934117831342	47.7287965453796	0.111767368750127	0.99991532659183	FALSE	NoDEG	0.116693251985072	0.946142934112568	FALSE	NoDEG	Phox-associated domain
AT1G15250	4.85647808435205	6.46396169331192	6.8359802248764	7.50062843103071	8.50610216534868	5.39689572244575	0.161915745837683	0.99991532659183	FALSE	NoDEG	0.0821188562059037	NA	NA	NoDEG	Zinc-binding ribosomal protein family protein
AT1G15260	11.5200177814863	14.0747552999534	12.6465634160214	9.3251056169571	13.1603844822376	6.49314016606754	-0.470510470644333	0.9067595260033	FALSE	NoDEG	-0.681863938057409	NA	NA	NoDEG	NA
AT1G15270	83.9154236435716	66.7247658664456	85.3358198072071	77.8443599328592	60.6661626132415	80.1101708800541	-0.177524032774126	0.99991532659183	FALSE	NoDEG	-0.129938501634182	0.91257707193889	FALSE	NoDEG	Translation machinery associated TMA7
AT1G15280	39.5294727796097	33.0496105932238	43.4084744279652	42.3684146509572	47.7465168715327	36.513372622172	0.0614035702440434	0.99991532659183	FALSE	NoDEG	-0.114551666002765	0.949131982146631	FALSE	NoDEG	CASC3/Barentsz eIF4AIII binding
AT1G15290	126.833136947148	153.988248726156	123.845175074011	141.092902378307	131.603844822376	113.84076914534	-0.145658609794256	0.99991532659183	FALSE	NoDEG	-0.0196963686629436	0.996199473333691	FALSE	NoDEG	Tetratricopeptide repeat (TPR)-like superfamily protein
AT1G15310	5.87295024154202	3.54475318665492	8.54497528109551	7.70334811835586	3.77157360161687	5.90285469642504	-0.130968864059218	0.99991532659183	FALSE	NoDEG	-0.136778547464007	NA	NA	NoDEG	signal recognition particle 54 kDa subunit
AT1G15320	0.22588270159777	0.312772339998964	0	0.405439374650309	0.080246246842912	0.0843264956632148	-0.205278859223559	NA	NA	NoDEG	0.931719902298841	NA	NA	NoDEG	NA
AT1G15330	1.12941350798885	1.56386169999482	2.39259307870674	2.02719687325154	1.20369370264368	0.843264956632148	-0.457206481642649	0.99991532659183	FALSE	NoDEG	-0.412718938517043	NA	NA	NoDEG	Cystathionine beta-synthase (CBS) protein
AT1G15340	64.3765699553644	60.3650616198	61.4098890201397	56.558792763718	66.604384879617	47.7287965453796	-0.193548634442723	0.99991532659183	FALSE	NoDEG	-0.315508917285528	0.473110421292442	FALSE	NoDEG	methyl-CPG-binding domain 10
AT1G15350	37.270645763632	25.3345595399161	35.3192311618614	28.3807562255216	41.2465708772568	39.8021059530374	0.110707040158002	0.99991532659183	FALSE	NoDEG	-0.100374334441017	0.965362834201575	FALSE	NoDEG	NA
AT1G15360	0	0.208514893332642	0	0	0	0	-1.90010365403362	NA	NA	NA	NA	NA	NA	NA	Integrase-type DNA-binding superfamily protein
AT1G15370	23.3788596153692	27.5239659199088	25.7488588470345	24.1236427916934	30.6540662939924	24.5390102379955	-0.0143620057402078	0.99991532659183	FALSE	NoDEG	-0.0418324702910622	0.993998109297046	FALSE	NoDEG	SNARE-like superfamily protein
AT1G15380	15.2470823578495	14.1790127466197	20.7358066821251	26.9617184142455	26.3207689644751	21.0816239158037	0.49801445000639	0.40869058994906	FALSE	NoDEG	0.370260659573611	0.664897021105282	FALSE	NoDEG	Lactoylglutathione lyase / glyoxalase I family protein
AT1G15385	0.112941350798885	0	0.11393300374794	0	0.40123123421456	0.252979486989644	1.60142206539259	NA	NA	NA	0.32182813843	NA	NA	NoDEG	NA
AT1G15390	10.1647215718996	12.5108935999585	10.5957693485584	16.6230143606626	11.5554595453793	13.1549333234615	0.218829136903494	0.99991532659183	FALSE	NoDEG	0.468706641973266	0.586704547678883	FALSE	NoDEG	peptide deformylase 1A
AT1G15400	42.0141824971852	35.4475318665492	38.3954222630558	34.8677862199265	42.7712495672721	37.5252905701306	-0.0685027425238741	0.99991532659183	FALSE	NoDEG	-0.178507641796085	0.894881215643334	FALSE	NoDEG	NA
AT1G15410	9.48707346710634	10.4257446666321	11.5072333785419	11.5550221775338	11.7159520390652	8.5169760619847	-0.0617743924914976	0.99991532659183	FALSE	NoDEG	-0.123791287126045	NA	NA	NoDEG	aspartate-glutamate racemase family
AT1G15415	0.45176540319554	0.312772339998964	0.11393300374794	0.608159061975463	0.160492493685824	0.337305982652859	0.15346056579067	NA	NA	NoDEG	0.636712761820991	NA	NA	NoDEG	NA
AT1G15420	13.778844797464	12.9279233866238	12.1908314010296	14.5958174874111	18.3763905270269	18.3831760545808	0.346906942053719	0.907310343217418	FALSE	NoDEG	0.331303973244315	0.80348486315894	FALSE	NoDEG	NA
AT1G15430	32.0753436268833	42.7455531331917	34.4077671318779	39.1248996537548	35.2281023640384	45.536307658136	0.0622706349331833	0.99991532659183	FALSE	NoDEG	0.328521518594016	0.564349582280901	FALSE	NoDEG	Protein of unknown function (DUF1644)
AT1G15440	12.762372640274	8.96614041330363	12.3047644047775	19.4610899832148	11.0739820643219	13.745218793104	0.289557804252643	0.99991532659183	FALSE	NoDEG	0.343845377664724	0.783195381259362	FALSE	NoDEG	periodic tryptophan protein 2
AT1G15460	3.16235782236878	0.938317019996891	5.24091817240524	5.27071187045401	2.40738740528736	2.10816239158037	-0.0274466699408411	0.99991532659183	FALSE	NoDEG	-0.299375883588388	NA	NA	NoDEG	HCO3- transporter family
AT1G15470	9.71295616870411	9.59168509330155	11.9629653935337	8.91966624230679	9.22831838693488	10.2878324709122	-0.192231155431219	0.99991532659183	FALSE	NoDEG	-0.187270938619505	NA	NA	NoDEG	Transducin/WD40 repeat-like superfamily protein
AT1G15480	5.64706753994425	5.31712977998238	7.40564524361611	7.29790874370555	5.53699103216093	6.99909914004683	0.035887925090061	0.99991532659183	FALSE	NoDEG	0.100211813157836	NA	NA	NoDEG	Tetratricopeptide repeat (TPR)-like superfamily protein
AT1G15490	7.00236374953087	4.37881275998549	5.58271718364906	5.87887093242947	6.33945350059005	8.01101708800541	0.207454111817434	0.99991532659183	FALSE	NoDEG	0.138142448453133	NA	NA	NoDEG	alpha/beta-Hydrolases superfamily protein
AT1G15500	115.651943218058	137.932601939543	113.705137740444	165.824704231976	167.313424667472	143.945328097108	0.300474833560853	0.663853312011923	FALSE	NoDEG	0.393500833917854	0.0984163700556049	FALSE	NoDEG	TLC ATP/ADP transporter
AT1G15510	1.4682375603855	1.87663403999378	2.73439208995056	2.02719687325154	4.33329732951725	2.69844786122287	0.549467546549281	0.99991532659183	FALSE	NoDEG	0.175602829951881	NA	NA	NoDEG	Tetratricopeptide repeat (TPR)-like superfamily protein
AT1G15520	14.682375603855	7.40227871330881	6.8359802248764	7.29790874370555	4.57403607004599	10.1191794795858	-0.460002457684216	0.99991532659183	FALSE	NoDEG	-0.336705491585523	NA	NA	NoDEG	pleiotropic drug resistance 12
AT1G15530	7.90589455592195	8.02782339330673	10.2539703373146	12.7713403014847	10.6727508301073	12.564647853819	0.388689113242066	0.901640956608671	FALSE	NoDEG	0.451375038531562	NA	NA	NoDEG	Concanavalin A-like lectin protein kinase family protein
AT1G15540	0.90353080639108	0	0.45573201499176	0.202719687325154	0	0.843264956632148	-0.372244149236518	NA	NA	NoDEG	-0.284965583922453	NA	NA	NoDEG	2-oxoglutarate (2OG) and Fe(II)-dependent oxygenase superfamily protein
AT1G15550	0.90353080639108	0.417029786665285	0.22786600749588	1.21631812395093	0.160492493685824	0.590285469642504	0.163966910068123	NA	NA	NoDEG	0.560662039973936	NA	NA	NoDEG	gibberellin 3-oxidase 1
AT1G15570	8.35765995911749	11.2598042399627	9.68430531857491	13.3794993634602	11.3949670516935	11.2154239232076	0.210720664369206	0.99991532659183	FALSE	NoDEG	0.401419866401633	NA	NA	NoDEG	CYCLIN A2
AT1G15580	3.61412322556432	5.62990211998135	4.44338714616966	3.85167405917793	3.85181984845978	2.95142734821252	-0.448224448683143	0.99991532659183	FALSE	NoDEG	-0.302369778156651	NA	NA	NoDEG	indole-3-acetic acid inducible 5
AT1G15590	0	0	0	0	0	0	NA	NA	NA	NA	NA	NA	NA	NA	NA
AT1G15600	0	0	0.11393300374794	0	0	0	-1.02137662852559	NA	NA	NA	-1.26469058178108	NA	NA	NA	NA
AT1G15610	0	0	0	0	0	0	NA	NA	NA	NA	NA	NA	NA	NA	NA
AT1G15620	0	0	0	0	0	0	NA	NA	NA	NA	NA	NA	NA	NA	NA
AT1G15625	0.90353080639108	0	0.911464029983521	0.405439374650309	0.240738740528736	0.843264956632148	-0.295010302386736	NA	NA	NoDEG	-0.484417480180597	NA	NA	NoDEG	NA
AT1G15630	0.112941350798885	0	0	0.810878749300617	0.080246246842912	0.252979486989644	3.09020436254772	NA	NA	NA	3.10601087058274	NA	NA	NA	NA
AT1G15640	1.01647215718996	0.208514893332642	0.68359802248764	1.41903781127608	0.80246246842912	2.19248888724359	1.16785440338416	0.963221219646181	FALSE	NoDEG	1.09057781813722	NA	NA	NA	NA
AT1G15660	9.71295616870411	10.5300021132984	11.7350993860378	10.9468631155583	12.1974295201226	10.7937914448915	0.0236551112819087	0.99991532659183	FALSE	NoDEG	-0.00980073193866026	NA	NA	NoDEG	centromere protein C
AT1G15670	58.2777370122247	38.0539680332072	54.8017748027592	68.1138149412518	96.7769736925519	101.950733256827	0.766170717704531	0.0297610165478831	TRUE	NoDEG	0.57110885156942	0.0984163700556049	FALSE	NoDEG	Galactose oxidase/kelch repeat superfamily protein
AT1G15680	0	0	0	0	0	0	NA	NA	NA	NA	NA	NA	NA	NA	F-box family protein
AT1G15690	704.866970335841	752.530250037507	661.267153753044	653.568271936297	621.908413032568	645.01336532793	-0.21519698346691	0.832904772414101	FALSE	NoDEG	-0.108851407037887	0.902610861578674	FALSE	NoDEG	Inorganic H pyrophosphatase family protein
AT1G15700	0	0	0	0	0	0	NA	NA	NA	NA	NA	NA	NA	NA	ATPase, F1 complex, gamma subunit protein
AT1G15710	11.2941350798885	9.90445743330052	10.5957693485584	8.51422686765648	11.7961982859081	9.6975470012697	-0.131411306084734	0.99991532659183	FALSE	NoDEG	-0.282548118736161	NA	NA	NoDEG	prephenate dehydrogenase family protein
AT1G15720	0	0.104257446666321	0	0	0	0.0843264956632148	-0.0595959490967364	NA	NA	NoDEG	1.46661330879797	NA	NA	NA	TRF-like 5
AT1G15730	73.7507020716719	75.5866488330829	69.4991322862435	61.6267849468469	72.4623608991496	64.4254426866961	-0.207619069516841	0.993695194769019	FALSE	NoDEG	-0.214552028060084	0.75484754223651	FALSE	NoDEG	Cobalamin biosynthesis CobW-like protein
AT1G15740	135.529620958662	96.3338807196808	113.249405725452	108.455032718958	103.036180946299	103.384283683101	-0.200408141724469	0.99991532659183	FALSE	NoDEG	-0.270177401724635	0.542425543488453	FALSE	NoDEG	Leucine-rich repeat family protein
AT1G15750	200.922663071216	218.523608212609	204.851540738796	241.033708229608	271.312560575886	238.138023752919	0.194492815984972	0.959441408078636	FALSE	NoDEG	0.206089996601688	0.597761209265676	FALSE	NoDEG	Transducin family protein / WD-40 repeat family protein
AT1G15757	0	0	0	0	0	0	NA	NA	NA	NA	NA	NA	NA	NA	Molecular chaperone Hsp40/DnaJ family protein
AT1G15760	0.67764810479331	0.312772339998964	0.911464029983521	1.01359843662577	0.080246246842912	0.674611965305719	-0.251153662552318	NA	NA	NoDEG	0.0141178815312812	NA	NA	NoDEG	Sterile alpha motif (SAM) domain-containing protein
AT1G15770	0	0.104257446666321	0	0.405439374650309	0.080246246842912	0.0843264956632148	2.06048424687154	NA	NA	NA	3.4231969757059	NA	NA	NA	NA
AT1G15772	0.112941350798885	0	0	0	0	0.252979486989644	1.14945973840806	NA	NA	NA	1.2739084119416	NA	NA	NA	NA
AT1G15780	66.5224556205433	64.8481318264518	76.3351125111199	72.7763677497304	69.7339885064906	74.7132751576083	-0.00160997265039749	0.99991532659183	FALSE	NoDEG	0.0173708687741732	0.996199473333691	FALSE	NoDEG	NA
AT1G15790	4.74353673355317	2.91920850665699	3.75978912368202	4.25711343382824	2.0061561710728	3.71036580918145	-0.293507119000729	0.99991532659183	FALSE	NoDEG	-0.142232832833827	NA	NA	NoDEG	NA
AT1G15800	3.95294727796098	7.92356594664041	7.86137725860787	7.50062843103071	8.50610216534868	10.3721589665754	0.361233960987679	0.99991532659183	FALSE	NoDEG	0.599460962822543	NA	NA	NoDEG	NA
AT1G15810	16.4894372166372	15.2215872132829	19.4825436408978	13.176779676135	17.2529430712261	14.7571367410626	-0.229420718869837	0.99991532659183	FALSE	NoDEG	-0.381416790172423	0.691762501860354	FALSE	NoDEG	S15/NS1, RNA-binding protein
AT1G15820	1591.11775005469	1477.5365341551	1326.29409662977	1242.6716833032	1159.15703564586	1308.4942332061	-0.316254684957083	0.434467281503014	FALSE	NoDEG	-0.229999833402746	0.577127475062611	FALSE	NoDEG	light harvesting complex photosystem II subunit 6
AT1G15825	0.112941350798885	0.104257446666321	0.11393300374794	0	0.240738740528736	0	-0.359769973786492	NA	NA	NoDEG	-2.27275223583992	NA	NA	NA	hydroxyproline-rich glycoprotein family protein
AT1G15830	0.22588270159777	0.208514893332642	0.569665018739701	0	0.320984987371648	0.337305982652859	-0.501921568755562	NA	NA	NoDEG	-1.01143002910449	NA	NA	NA	NA
AT1G15840	0.45176540319554	0.312772339998964	0.11393300374794	0	0	0.0843264956632148	-2.96087979828509	NA	NA	NA	-2.27753201657854	NA	NA	NA	NA
AT1G15850	0	0	0	0	0	0	NA	NA	NA	NA	NA	NA	NA	NA	Transducin/WD40 repeat-like superfamily protein
AT1G15860	44.9506576179562	38.2624829265399	39.7626183080311	36.8949830931781	34.4256398956093	41.0670033879856	-0.195730902865368	0.99991532659183	FALSE	NoDEG	-0.145342283543505	0.93208428634176	FALSE	NoDEG	Domain of unknown function (DUF298)
AT1G15870	1.35529620958662	0.312772339998964	0.911464029983521	1.62175749860123	0.722216221586208	0.590285469642504	0.0456878745235324	0.99991532659183	FALSE	NoDEG	-0.180165396917365	NA	NA	NoDEG	Mitochondrial glycoprotein family protein
AT1G15880	46.4188951783417	44.1008999398539	41.0158813492584	39.9357784030554	48.7897180804905	40.814023900996	-0.0873461590928726	0.99991532659183	FALSE	NoDEG	-0.146573903187227	0.927108088175552	FALSE	NoDEG	golgi snare 11
AT1G15885	3.38824052396655	4.06604041998653	4.21552113867378	5.06799218312886	2.88886488634483	3.71036580918145	-0.111040003236086	0.99991532659183	FALSE	NoDEG	0.146728871344978	NA	NA	NoDEG	NA
AT1G15890	10.0517802211008	13.6577255132881	14.4694914759884	8.31150718033132	12.0369370264368	9.95052648825935	-0.382147826235586	0.975291616415288	FALSE	NoDEG	-0.43214009774124	NA	NA	NoDEG	Disease resistance protein (CC-NBS-LRR class) family
AT1G15900	0.45176540319554	0.521287233331606	0.45573201499176	0.608159061975463	0.722216221586208	0.843264956632148	0.558779451884452	NA	NA	NoDEG	0.680130472157119	NA	NA	NoDEG	NA
AT1G15910	19.0870882850116	23.8749552865876	22.6726677458401	24.7318018536688	26.8022464455326	20.6599914374876	0.0633014658652445	0.99991532659183	FALSE	NoDEG	0.0756153193612438	0.981563628022222	FALSE	NoDEG	XH/XS domain-containing protein
AT1G15920	18.8612055834138	17.0982212532767	19.8243426521416	18.8529309212393	22.0677178818008	21.4189298984566	0.105271508893721	0.99991532659183	FALSE	NoDEG	0.0391872488291133	0.995091285932335	FALSE	NoDEG	Polynucleotidyl transferase, ribonuclease H-like superfamily protein
AT1G15930	106.842517855745	128.65368918624	115.983797815403	142.714659876909	138.826007038238	120.67121529406	0.118334277747627	0.99991532659183	FALSE	NoDEG	0.201049872813736	0.712059154383853	FALSE	NoDEG	Ribosomal protein L7Ae/L30e/S12e/Gadd45 family protein
AT1G15940	35.2377014492521	34.1964425065534	35.0913651543655	37.9085815298038	40.0428771746131	33.1403127956434	0.0167386987671799	0.99991532659183	FALSE	NoDEG	-0.0279097207883058	0.996199473333691	FALSE	NoDEG	Tudor/PWWP/MBT superfamily protein
AT1G15950	33.6565225380677	30.6516893198984	28.8250499482288	29.3943546621474	22.6294416097012	32.5500273260009	-0.211060759183231	0.99991532659183	FALSE	NoDEG	-0.038215759366508	0.993998109297046	FALSE	NoDEG	cinnamoyl coa reductase 1
AT1G15960	16.2635545150394	8.65336807330466	15.6088215134678	13.176779676135	9.79004211483527	14.5041572540729	-0.174059700679643	0.99991532659183	FALSE	NoDEG	-0.224767854934202	0.913582463925866	FALSE	NoDEG	NRAMP metal ion transporter 6
AT1G15970	16.4894372166372	14.8045574266176	14.9252234909802	16.4202946733375	14.8455556659387	17.286931610959	0.00216806618376962	0.99991532659183	FALSE	NoDEG	0.0742400307146393	0.984285929312201	FALSE	NoDEG	DNA glycosylase superfamily protein
AT1G15980	189.967352043725	202.36370397933	167.253649501976	182.650438279964	150.46171283046	173.12229559658	-0.220973580167477	0.974222415002483	FALSE	NoDEG	-0.0436217442438002	0.982744388295989	FALSE	NoDEG	NDH-dependent cyclic electron flow 1
AT1G15990	0	0	0.569665018739701	0.202719687325154	0.080246246842912	0.337305982652859	0.11632599875922	NA	NA	NoDEG	-0.0302128860046885	NA	NA	NoDEG	cyclic nucleotide gated channel 7
AT1G16000	6.32471564473756	3.23198084665596	5.92451619489288	6.89246936905525	5.21600604478928	5.31256922678253	0.0917982837814874	0.99991532659183	FALSE	NoDEG	-0.0643871917819745	NA	NA	NoDEG	NA
AT1G16010	48.4518394927217	52.2329807798269	48.7633256041184	55.5451943270923	58.5797601953258	60.7150768775147	0.159222341796026	0.99991532659183	FALSE	NoDEG	0.231995972283493	0.739941086433603	FALSE	NoDEG	magnesium transporter 2
AT1G16020	15.9247304626428	18.7663403999378	16.7481515509472	14.5958174874111	19.6603304765134	17.7085640892751	-0.0409197832318058	0.99991532659183	FALSE	NoDEG	-0.0286602927423281	0.996199473333691	FALSE	NoDEG	Protein of unknown function (DUF1712)
AT1G16022	0.338824052396655	0	0.11393300374794	0	0.240738740528736	0.0843264956632148	-0.381803667806705	NA	NA	NoDEG	-1.9572497133858	NA	NA	NA	NA
AT1G16025	0.112941350798885	0	0	0	0	0	-1.02137662852559	NA	NA	NA	-1.29199384601066	NA	NA	NA	NA
AT1G66100	291.953391815118	308.185012345646	285.743973399834	130.146039262749	110.739820643219	161.822545177709	-1.20601118438821	4.57149720159443e-09	TRUE	DOWN	-1.00911910662955	7.92337577018668e-09	TRUE	DOWN	Plant thionin
AT1G16040	8.35765995911749	9.48742764663523	9.22857330358315	10.541423740908	7.46290095639082	9.52889400994327	-0.0632258771047337	0.99991532659183	FALSE	NoDEG	0.151223675864567	NA	NA	NoDEG	NA
AT1G16060	1.12941350798885	1.87663403999378	2.39259307870674	1.62175749860123	1.04320120895786	1.26489743494822	-0.560999695727516	0.99991532659183	FALSE	NoDEG	-0.336333917042119	NA	NA	NoDEG	ARIA-interacting double AP2 domain protein
AT1G16070	1.01647215718996	0.521287233331606	2.05079406746292	0.405439374650309	0.641969974743296	1.01191794795858	-0.780221503090592	0.99991532659183	FALSE	NoDEG	-1.02421442349767	NA	NA	NA	tubby like protein 8
AT1G16080	90.8048460423035	93.1018998730248	83.2850257397442	112.306706778135	84.6597904192722	107.347628979272	0.111581350574229	0.99991532659183	FALSE	NoDEG	0.298789064775716	0.395212906173476	FALSE	NoDEG	NA
AT1G16090	2.37176836677658	2.39792127332539	2.8483250936985	3.04079530987731	4.57403607004599	2.44546837423323	0.346730086288247	0.99991532659183	FALSE	NoDEG	0.0197145708913099	NA	NA	NoDEG	wall associated kinase-like 7
AT1G16110	15.698847761045	17.0982212532767	17.4317495734348	10.541423740908	19.2590992422989	11.5527299058604	-0.330819196470307	0.99991532659183	FALSE	NoDEG	-0.602786454906476	0.290844194598319	FALSE	NoDEG	wall associated kinase-like 6
AT1G16120	4.5176540319554	1.66811914666114	4.32945414242172	3.44623468452762	2.80861863950192	2.8671008525493	-0.272823659790894	0.99991532659183	FALSE	NoDEG	-0.539572095892196	NA	NA	NoDEG	wall associated kinase-like 1
AT1G16130	21.4588566517881	37.7411956932083	24.3816628020592	26.3535593522701	41.4873096177855	21.7562358811094	0.0221524209636552	0.99991532659183	FALSE	NoDEG	0.0233451687918645	0.996199473333691	FALSE	NoDEG	wall associated kinase-like 2
AT1G16150	1.12941350798885	0.83405957333057	1.82292805996704	1.62175749860123	1.3641861963295	1.09624444362179	0.0270252771734991	0.99991532659183	FALSE	NoDEG	-0.188781627665338	NA	NA	NoDEG	wall associated kinase-like 4
AT1G16160	0.564706753994425	0.729802126664249	0.797531026235581	0.202719687325154	0.962954962114944	0.758938460968933	-0.0887569906888559	0.99991532659183	FALSE	NoDEG	-0.396747610696822	NA	NA	NoDEG	wall associated kinase-like 5
AT1G16170	18.1835574786205	18.9748552932705	17.7735485846787	18.2447718592639	22.7096878565441	18.2145230632544	0.0445084399481581	0.99991532659183	FALSE	NoDEG	-0.0111927499095679	0.999272815488236	FALSE	NoDEG	NA
AT1G16180	139.708450938221	125.630223232917	159.392272243368	156.702318302344	131.764337316062	141.837165705527	-0.050619633664207	0.99991532659183	FALSE	NoDEG	-0.0386772579205753	0.984428522144988	FALSE	NoDEG	Serinc-domain containing serine and sphingolipid biosynthesis protein
AT1G16190	21.4588566517881	20.1216872066	23.1283997608318	23.9209231043682	22.4689491160154	21.2502769071301	-0.008878166310355	0.99991532659183	FALSE	NoDEG	-0.0220672873453222	0.996199473333691	FALSE	NoDEG	Rad23 UV excision repair protein family
AT1G16210	40.8847689891964	37.7411956932083	50.4723206603375	38.5167405917793	41.1663246304139	42.5848803099235	-0.137065503038001	0.99991532659183	FALSE	NoDEG	-0.193007415192548	0.872205839850995	FALSE	NoDEG	NA
AT1G16220	4.40471268115652	2.08514893332642	4.32945414242172	5.06799218312886	3.29009612055939	4.38497777448717	0.159655050770608	0.99991532659183	FALSE	NoDEG	0.06805295007936	NA	NA	NoDEG	Protein phosphatase 2C family protein
AT1G16225	0	0	0.22786600749588	0	0	0.0843264956632148	-0.946640069055119	NA	NA	NoDEG	-0.940114206217564	NA	NA	NoDEG	Target SNARE coiled-coil domain protein
AT1G16230	0	0	0.11393300374794	0	0	0.16865299132643	0.693155354629499	NA	NA	NoDEG	0.733686692475252	NA	NA	NoDEG	Target SNARE coiled-coil domain protein
AT1G16240	132.931969890288	132.094184926229	134.440944422569	115.955661149988	144.282751823556	134.416434087164	-0.0819857873171388	0.99991532659183	FALSE	NoDEG	-0.12072657109443	0.921736968817471	FALSE	NoDEG	syntaxin of plants 51
AT1G16250	23.8306250185647	25.647331879915	21.3054717008648	24.934521540994	28.5676638760767	22.4308478464151	0.029242584916863	0.99991532659183	FALSE	NoDEG	0.0275381727966987	0.996199473333691	FALSE	NoDEG	Galactose oxidase/kelch repeat superfamily protein
AT1G16260	21.1200325993915	33.0496105932238	19.7104096483936	26.1508396649449	24.7960902744598	16.4436666543269	-0.225688761290942	0.99991532659183	FALSE	NoDEG	-0.00819826143590535	0.999272815488236	FALSE	NoDEG	Wall-associated kinase family protein
AT1G16270	37.3835871144309	39.0965424998705	40.6740823380146	47.0309674594358	41.8885408520001	43.8497777448717	0.106613920736956	0.99991532659183	FALSE	NoDEG	0.183547452161931	0.872205839850995	FALSE	NoDEG	Protein kinase superfamily protein with octicosapeptide/Phox/Bem1p domain
AT1G16280	6.7764810479331	7.92356594664041	6.72204722112847	7.0951890563804	9.79004211483527	6.2401606790779	0.0464900153310114	0.99991532659183	FALSE	NoDEG	-0.0617069803685356	NA	NA	NoDEG	RNA helicase 36
AT1G16290	0.22588270159777	0	0	0.202719687325154	0.080246246842912	0	0.0451841858736311	NA	NA	NoDEG	-0.572524744321784	NA	NA	NoDEG	NA
AT1G16300	10.3906042734974	8.23633828663938	11.7350993860378	13.5822190507853	7.06166972217626	12.8176273408087	0.0607802686005443	0.99991532659183	FALSE	NoDEG	0.220120744227764	0.929946272075754	FALSE	NoDEG	glyceraldehyde-3-phosphate dehydrogenase of plastid 2
AT1G16310	2.93647512077101	1.25108935999585	3.75978912368202	2.83807562255216	0.882708715272032	2.10816239158037	-0.551071643154985	0.99991532659183	FALSE	NoDEG	-0.499867955487069	NA	NA	NoDEG	Cation efflux family protein
AT1G16320	60.3106813266046	68.2886275664404	54.2321097840195	53.7207171411659	64.6784749553871	53.8846307287943	-0.157053188970544	0.99991532659183	FALSE	NoDEG	-0.123514279759747	0.935386520034943	FALSE	NoDEG	Uncharacterized conserved protein (DUF2358)
AT1G16330	3.16235782236878	1.77237659332746	2.8483250936985	3.04079530987731	1.76541743054406	2.44546837423323	-0.197181719064876	0.99991532659183	FALSE	NoDEG	-0.188146856111426	NA	NA	NoDEG	cyclin b3
AT1G16340	7.79295320512306	7.50653615997513	9.11464029983521	7.90606780568102	6.90117722849044	7.58938460968933	-0.196643445400298	0.99991532659183	FALSE	NoDEG	-0.158275347516242	NA	NA	NoDEG	Aldolase superfamily protein
AT1G16350	21.2329739501904	18.1407957199399	25.7488588470345	33.6514680959756	22.1479641286437	26.3941931425862	0.256326057633136	0.99991532659183	FALSE	NoDEG	0.305989033537668	0.715127392207296	FALSE	NoDEG	Aldolase-type TIM barrel family protein
AT1G16360	0.338824052396655	0.208514893332642	0.22786600749588	0.202719687325154	0.160492493685824	0.0843264956632148	-0.929005530215152	NA	NA	NoDEG	-1.14562368858117	NA	NA	NA	LEM3 (ligand-effect modulator 3) family protein / CDC50 family protein
AT1G16370	72.9601126160797	92.0593254063616	85.677618818451	67.9110952539267	115.715087947479	82.9772717326034	0.0234321157213581	0.99991532659183	FALSE	NoDEG	-0.0915230364509781	0.955997730530825	FALSE	NoDEG	organic cation/carnitine transporter 6
AT1G16380	0	0.521287233331606	0.569665018739701	0	0.240738740528736	0.0843264956632148	-1.64427037687397	NA	NA	NA	-2.24702586090677	NA	NA	NA	Cation/hydrogen exchanger family protein
AT1G16390	2.59765106837435	2.29366382665907	2.62045908620262	1.62175749860123	3.53083486108813	1.43355042627465	-0.222776481301457	0.99991532659183	FALSE	NoDEG	-0.817548684556283	NA	NA	NoDEG	organic cation/carnitine transporter 3
AT1G16400	10.6164869750952	6.8809914799772	12.3047644047775	15.4066962367117	9.54930337430653	10.5408119579019	0.166864079346089	0.99991532659183	FALSE	NoDEG	0.114881465812457	0.97300309341168	FALSE	NoDEG	cytochrome P450, family 79, subfamily F, polypeptide 2
AT1G16410	29.477692558509	41.1816914331969	32.8127050794067	22.299165605767	30.2528350597778	16.865299132643	-0.650837971512761	0.273124003590214	FALSE	NoDEG	-0.726587795956484	0.034151523063519	TRUE	NoDEG	cytochrome p450 79f1
AT1G16420	0.45176540319554	0.729802126664249	0.45573201499176	0.202719687325154	0.240738740528736	0.16865299132643	-1.49415662224612	NA	NA	NA	-1.34567657260343	NA	NA	NA	metacaspase 8
AT1G16430	0.790589455592195	1.66811914666114	1.93686106371498	3.04079530987731	2.08640241791571	0.927591452295363	0.333711828776431	0.99991532659183	FALSE	NoDEG	0.421107351404565	NA	NA	NoDEG	Surfeit locus protein 5 subunit 22 of Mediator complex
AT1G16440	1.35529620958662	0.104257446666321	1.59506205247116	0.608159061975463	0.882708715272032	1.18057093928501	-0.1924831868325	0.99991532659183	FALSE	NoDEG	-0.669705097415166	NA	NA	NoDEG	root hair specific 3
AT1G16445	1.12941350798885	1.35534680666218	0.911464029983521	1.41903781127608	2.08640241791571	1.26489743494822	0.428415152885835	0.99991532659183	FALSE	NoDEG	0.350054855735133	NA	NA	NoDEG	S-adenosyl-L-methionine-dependent methyltransferases superfamily protein
AT1G16460	55.6800859438503	59.3224871531368	49.7887226378498	46.2200887101352	62.6723187843143	47.4758170583899	-0.143486941998841	0.99991532659183	FALSE	NoDEG	-0.202280848813241	0.831819410538667	FALSE	NoDEG	rhodanese homologue 2
AT1G16470	42.4659479003808	38.2624829265399	52.1813157165566	43.7874524622333	36.1910573261533	50.3429179109392	-0.0908066906353123	0.99991532659183	FALSE	NoDEG	-0.0274574160937625	0.996199473333691	FALSE	NoDEG	proteasome subunit PAB1
AT1G16480	2.59765106837435	2.50217871999171	2.50652608245468	3.64895437185278	4.49378982320307	3.71036580918145	0.58258897117271	0.962838834082471	FALSE	NoDEG	0.498813127537066	NA	NA	NoDEG	Tetratricopeptide repeat (TPR)-like superfamily protein
AT1G16490	0.22588270159777	0.208514893332642	0	0.202719687325154	0.080246246842912	0	-0.984814627065364	NA	NA	NoDEG	-0.572524744321784	NA	NA	NoDEG	myb domain protein 58
AT1G16500	1.80706161278216	1.66811914666114	1.1393300374794	3.04079530987731	2.56787989897319	1.60220341760108	0.534480762253913	0.99991532659183	FALSE	NoDEG	0.558131649494649	NA	NA	NoDEG	NA
AT1G16510	0.90353080639108	1.14683191332953	1.1393300374794	1.41903781127608	1.92590992422989	1.09624444362179	0.41355003518816	0.99991532659183	FALSE	NoDEG	0.244490783148557	NA	NA	NoDEG	SAUR-like auxin-responsive protein family
AT1G16515	1.69412026198327	0.83405957333057	1.25326304122734	0.608159061975463	0.561723727900384	1.01191794795858	-0.822540749389541	0.99991532659183	FALSE	NoDEG	-0.831639390281216	NA	NA	NoDEG	NA
AT1G16520	11.9717831846818	7.29802126664249	11.0515013635502	10.7441434282332	9.54930337430653	10.3721589665754	-0.0490855191546369	0.99991532659183	FALSE	NoDEG	-0.159760450322652	0.955997730530825	FALSE	NoDEG	NA
AT1G16530	1.58117891118439	0.83405957333057	2.2786600749588	0.608159061975463	1.52467869001533	1.60220341760108	-0.308947802590933	0.99991532659183	FALSE	NoDEG	-0.722446136520571	NA	NA	NoDEG	ASYMMETRIC LEAVES 2-like 9
AT1G16540	18.4094401802183	15.6386169999482	18.3432136034184	20.2719687325154	19.6603304765134	20.1540324635083	0.131636995071577	0.99991532659183	FALSE	NoDEG	0.105964940299929	0.966461822823015	FALSE	NoDEG	molybdenum cofactor sulfurase (LOS5) (ABA3)
AT1G16560	38.8518246748164	36.1773339932135	42.8388094092255	38.5167405917793	42.6910033204292	40.9826768923224	-0.00860413525522676	0.99991532659183	FALSE	NoDEG	-0.0645021485059236	0.979101691770319	FALSE	NoDEG	Per1-like family protein
AT1G16570	8.01883590672083	7.71505105330777	11.8490323897858	13.176779676135	11.9566907795939	10.4564854622386	0.295010321375471	0.99991532659183	FALSE	NoDEG	0.20345498071473	NA	NA	NoDEG	UDP-Glycosyltransferase superfamily protein
AT1G16590	1.4682375603855	2.60643616665803	1.82292805996704	2.02719687325154	2.32714115844445	2.10816239158037	0.0629066088919645	0.99991532659183	FALSE	NoDEG	0.306161302916836	NA	NA	NoDEG	DNA-binding HORMA family protein
AT1G16610	27.4447482441291	25.3345595399161	26.0906578582783	33.6514680959756	34.1849011550805	25.9725606642702	0.174223549733691	0.99991532659183	FALSE	NoDEG	0.102285445749168	0.962257409611194	FALSE	NoDEG	arginine/serine-rich 45
AT1G16630	2.93647512077101	2.39792127332539	4.67125315366554	4.66255280847855	2.96911113318775	2.44546837423323	-0.0958496155494795	0.99991532659183	FALSE	NoDEG	-0.189466508066912	NA	NA	NoDEG	NA
AT1G16640	0.338824052396655	1.04257446666321	0.22786600749588	0.810878749300617	0.561723727900384	1.01191794795858	0.46499147232264	0.99991532659183	FALSE	NoDEG	1.6703547352859	NA	NA	NA	AP2/B3-like transcriptional factor family protein
AT1G16650	6.21177429393867	3.75326807998756	4.44338714616966	4.25711343382824	4.81477481057472	4.46930427015038	-0.144701781415593	0.99991532659183	FALSE	NoDEG	-0.316999979269836	NA	NA	NoDEG	S-adenosyl-L-methionine-dependent methyltransferases superfamily protein
AT1G16670	36.8188803604365	34.1964425065534	38.9650872817955	38.5167405917793	34.666378636138	33.9835777522756	-0.111539317853236	0.99991532659183	FALSE	NoDEG	-0.10494907167289	0.955983250721278	FALSE	NoDEG	Protein kinase superfamily protein
AT1G16680	12.9882553418718	13.0321808332902	16.4063525397034	14.7985371747363	15.4072793938391	11.6370564015236	-0.0917719254706977	0.99991532659183	FALSE	NoDEG	-0.204367689009827	0.93377225448032	FALSE	NoDEG	Chaperone DnaJ-domain superfamily protein
AT1G16690	5.08236078594982	6.35970424664559	4.32945414242172	7.0951890563804	4.33329732951725	4.5536307658136	-0.0988888335756312	0.99991532659183	FALSE	NoDEG	0.231032685133565	NA	NA	NoDEG	Enhancer of polycomb-like transcription factor protein
AT1G16700	51.2753732626938	40.1391169665337	55.0296408102551	54.1261565158162	39.8021384340844	55.6554871377218	-0.0364104995024875	0.99991532659183	FALSE	NoDEG	0.0175229141419337	0.996199473333691	FALSE	NoDEG	Alpha-helical ferredoxin
AT1G16705	0.22588270159777	0.521287233331606	0.797531026235581	0.202719687325154	0.240738740528736	0.252979486989644	-1.18303461446401	NA	NA	NA	-1.14885376539163	NA	NA	NA	p300/CBP acetyltransferase-related protein-related
AT1G16710	75.2189396320574	67.9758552264414	73.3728544136734	90.8184199216691	84.6597904192722	82.7242922456137	0.181881954640297	0.980477335428049	FALSE	NoDEG	0.185373010274434	0.794721835759411	FALSE	NoDEG	histone acetyltransferase of the CBP family 12
AT1G16720	311.605186854124	334.562146352225	269.451553863878	294.551705683449	265.133599568981	296.576285247527	-0.171737651437462	0.99991532659183	FALSE	NoDEG	-0.0112817923430284	0.998101518576094	FALSE	NoDEG	high chlorophyll fluorescence phenotype 173
AT1G16730	5.9858915923409	6.67247658664456	5.81058319114494	3.44623468452762	4.25305108267434	5.31256922678253	-0.545036584594148	0.876391647692927	FALSE	NoDEG	-0.413017013344765	NA	NA	NoDEG	unknown protein 6
AT1G16740	7.45412915272641	7.19376381997616	10.0261043298187	9.3251056169571	7.14191596901917	9.02293503596399	-0.0264279118340748	0.99991532659183	FALSE	NoDEG	0.040003197888364	NA	NA	NoDEG	Ribosomal protein L20
AT1G16750	7.79295320512306	7.40227871330881	7.86137725860787	3.64895437185278	9.46905712746362	5.22824273111932	-0.358823703736478	0.99991532659183	FALSE	NoDEG	-0.804729435158527	NA	NA	NoDEG	Protein of unknown function, DUF547
AT1G16760	0	0	0	0	0	0	NA	NA	NA	NA	NA	NA	NA	NA	Protein kinase protein with adenine nucleotide alpha hydrolases-like domain
AT1G16770	0.90353080639108	1.77237659332746	0.569665018739701	1.41903781127608	1.28393994948659	0.421632478316074	-0.19612702636444	0.99991532659183	FALSE	NoDEG	0.165002295693598	NA	NA	NoDEG	NA
AT1G16780	7.22824645112864	8.54911062663834	9.11464029983521	5.27071187045401	9.3085646337778	8.85428204463756	-0.118677929379351	0.99991532659183	FALSE	NoDEG	-0.189629534870332	NA	NA	NoDEG	Inorganic H pyrophosphatase family protein
AT1G16790	5.08236078594982	4.48307020665181	5.01305216490936	5.47343155777917	5.53699103216093	3.9633452961711	-0.0409422410454526	0.99991532659183	FALSE	NoDEG	-0.163605898085345	NA	NA	NoDEG	ribosomal protein-related
AT1G16800	11.745900483084	10.9470318999637	14.5834244797363	16.6230143606626	13.8826007038238	10.7094649492283	0.0585099407009835	0.99991532659183	FALSE	NoDEG	-0.0135182743726785	0.999272815488236	FALSE	NoDEG	P-loop containing nucleoside triphosphate hydrolases superfamily protein
AT1G16810	37.0447630620343	32.5283233598922	32.8127050794067	32.840589346675	36.3515498198391	29.851579464778	-0.116357390937566	0.99991532659183	FALSE	NoDEG	-0.197242435643655	0.880652902879456	FALSE	NoDEG	NA
AT1G16820	6.09883294313979	4.06604041998653	4.89911916116142	3.64895437185278	4.49378982320307	4.89093674846646	-0.248799894115231	0.99991532659183	FALSE	NoDEG	-0.36555073680497	NA	NA	NoDEG	vacuolar ATP synthase catalytic subunit-related / V-ATPase-related / vacuolar proton pump-related
AT1G16825	3.0494164715699	3.64901063332124	3.4179901124382	3.04079530987731	3.20984987371648	3.54171281785502	-0.105654244721281	0.99991532659183	FALSE	NoDEG	0.0136156076284023	NA	NA	NoDEG	Reticulon family protein
AT1G16830	1.01647215718996	1.14683191332953	2.05079406746292	1.21631812395093	1.44443244317242	1.34922393061144	-0.113979762029713	0.99991532659183	FALSE	NoDEG	-0.266563068379508	NA	NA	NoDEG	Pentatricopeptide repeat (PPR) superfamily protein
AT1G16840	45.0635989687551	42.1200084531938	42.0412783829899	60.0050274482457	57.0550815053105	57.3420170509861	0.360965474036875	0.293981551363639	FALSE	NoDEG	0.39374419841944	0.25189916481294	FALSE	NoDEG	NA
AT1G16850	12.9882553418718	7.50653615997513	14.2416254684925	16.4202946733375	17.7344205522836	16.865299132643	0.500681969945364	0.683546744908958	FALSE	NoDEG	0.262562100899725	0.876798740789795	FALSE	NoDEG	NA
AT1G16860	80.4142417688061	76.1079360664145	83.2850257397442	91.0211396089943	112.906469307977	93.433757194842	0.245802377803741	0.840570085820156	FALSE	NoDEG	0.141690353586578	0.892820098524673	FALSE	NoDEG	Ubiquitin-specific protease family C19-related protein
AT1G16870	17.1670853214305	16.1599042332798	20.963672689621	19.0556506085645	21.5059941539004	22.1778683594255	0.15465408324563	0.99991532659183	FALSE	NoDEG	0.0974767909271088	0.971462863746403	FALSE	NoDEG	mitochondrial 28S ribosomal protein S29-related
AT1G16880	202.165017930004	251.156189019168	184.685399075411	236.77659479578	177.905929250736	206.43126138355	-0.119190630999425	0.99991532659183	FALSE	NoDEG	0.15581460562263	0.832165602370337	FALSE	NoDEG	uridylyltransferase-related
AT1G16890	82.8989514863816	72.4589254330933	88.6398769158974	87.3721852371415	78.8018143997396	85.2540871155102	-0.0246935535836352	0.99991532659183	FALSE	NoDEG	-0.0238653107211077	0.995812904604016	FALSE	NoDEG	ubiquitin-conjugating enzyme 36
AT1G16900	11.9717831846818	12.6151510466249	13.216228434761	14.393097800086	12.4381682606514	10.6251384535651	-0.100634861227408	0.99991532659183	FALSE	NoDEG	-0.0690397089362692	0.986880653100174	FALSE	NoDEG	Alg9-like mannosyltransferase family
AT1G16905	0.22588270159777	0.104257446666321	0.68359802248764	0.202719687325154	0.320984987371648	0.16865299132643	-0.563674036424258	NA	NA	NoDEG	-1.33470428999436	NA	NA	NA	Curculin-like (mannose-binding) lectin family protein
AT1G16910	0	0.104257446666321	0	0	0	0	-1.02137662852559	NA	NA	NA	NA	NA	NA	NA	Protein of unknown function (DUF640)
AT1G16916	4.5176540319554	5.31712977998238	4.78518615741348	4.05439374650309	3.69132735477395	4.04767179183431	-0.384665116837955	0.99991532659183	FALSE	NoDEG	-0.228543896398779	NA	NA	NoDEG	NA
AT1G16920	26.4282760869391	26.0643616665803	26.7742558807659	29.1916349748222	32.9009612055939	29.0083145081459	0.136223501872012	0.99991532659183	FALSE	NoDEG	0.0979474787117232	0.962488176284406	FALSE	NoDEG	RAB GTPase homolog A1B
AT1G16930	10.2776629226985	9.69594253996787	11.7350993860378	8.51422686765648	12.9998919885517	10.1191794795858	-0.0465103437915313	0.99991532659183	FALSE	NoDEG	-0.250820575971333	NA	NA	NoDEG	F-box/RNI-like/FBD-like domains-containing protein
AT1G16940	0	0	0	0	0	0	NA	NA	NA	NA	NA	NA	NA	NA	F-box/RNI-like/FBD-like domains-containing protein
AT1G16945	0	0	0	0	0	0	NA	NA	NA	NA	NA	NA	NA	NA	NA
AT1G16950	0	0	0	0	0	0	NA	NA	NA	NA	NA	NA	NA	NA	NA
AT1G16960	10.0517802211008	13.6577255132881	10.7097023523064	9.12238592963194	11.7961982859081	8.93860854030077	-0.270465118740419	0.99991532659183	FALSE	NoDEG	-0.232458812475279	NA	NA	NoDEG	Ubiquitin domain-containing protein
AT1G16970	13.8917861482629	15.4301021066155	16.5202855434513	16.0148552986872	15.0060481596245	15.9377076803476	-0.035125426165071	0.99991532659183	FALSE	NoDEG	0.0424279421892749	0.995091285932335	FALSE	NoDEG	KU70 homolog
AT1G16980	0	0	0	0	0	0	NA	NA	NA	NA	NA	NA	NA	NA	trehalose-phosphatase/synthase 2
AT1G17000	0	0	0	0	0	0	NA	NA	NA	NA	NA	NA	NA	NA	trehalose-phosphatase/synthase 3
AT1G17010	0.338824052396655	0	0.569665018739701	0.202719687325154	0	0.252979486989644	-1.07466424271986	NA	NA	NA	-0.985661895085318	NA	NA	NoDEG	2-oxoglutarate (2OG) and Fe(II)-dependent oxygenase superfamily protein
AT1G17020	12.762372640274	6.35970424664559	13.8998264572487	10.9468631155583	5.77772977268967	12.3116683668294	-0.24739356857058	0.99991532659183	FALSE	NoDEG	-0.214111952567937	0.932458772311545	FALSE	NoDEG	senescence-related gene 1
AT1G17030	1.24235485878774	0.521287233331606	0.797531026235581	1.01359843662577	0.641969974743296	0.927591452295363	-0.0723984100857883	0.99991532659183	FALSE	NoDEG	-0.117121628255907	NA	NA	NoDEG	NA
AT1G17040	6.09883294313979	7.50653615997513	7.06384623237229	9.12238592963194	6.98142347533335	8.43264956632148	0.162998295075406	0.99991532659183	FALSE	NoDEG	0.378971348012718	NA	NA	NoDEG	SH2 domain protein A
AT1G17050	64.6024526569622	64.4311020397865	59.017295941433	67.9110952539267	39.7218921872415	60.2091179035354	-0.24447825136586	0.99991532659183	FALSE	NoDEG	0.0100352274845875	0.999272815488236	FALSE	NoDEG	solanesyl diphosphate synthase 2
AT1G17060	11.2941350798885	7.61079360664145	14.3555584722405	16.6230143606626	10.2715195958927	15.6004016976947	0.284286142953768	0.99991532659183	FALSE	NoDEG	0.295576995358782	0.846628512756425	FALSE	NoDEG	cytochrome p450 72c1
AT1G17065	0.112941350798885	0.104257446666321	0.34179901124382	0.202719687325154	0.080246246842912	0.252979486989644	-0.126646443275091	NA	NA	NoDEG	0.0115485031543016	NA	NA	NoDEG	NA
AT1G17070	5.64706753994425	5.62990211998135	6.38024820988464	8.71694655498163	8.26536342481994	8.01101708800541	0.429503718355155	0.906166930713872	FALSE	NoDEG	0.43859873258954	NA	NA	NoDEG	GC-rich sequence DNA-binding factor-like protein with Tuftelin interacting domain
AT1G17080	42.0141824971852	39.2007999465368	41.4716133642502	35.0705059072517	40.2836159151418	41.4043093706385	-0.130109137780203	0.99991532659183	FALSE	NoDEG	-0.14586410597178	0.93208428634176	FALSE	NoDEG	Ribosomal protein L18ae family
AT1G17090	1.35529620958662	0.729802126664249	1.48112904872322	1.41903781127608	1.28393994948659	1.34922393061144	0.123403696536407	0.99991532659183	FALSE	NoDEG	-0.0695034055420688	NA	NA	NoDEG	NA
AT1G17100	21.4588566517881	22.2068361399264	21.9890697233524	26.5562790395952	16.8517118370115	24.3703572466691	-0.0371623697835532	0.99991532659183	FALSE	NoDEG	0.190779864295482	0.907434515472746	FALSE	NoDEG	SOUL heme-binding family protein
AT1G17110	81.7695379783927	84.0315020130549	86.1333508334427	89.1966624230679	90.7585051793335	89.7233913856606	0.0296448982803391	0.99991532659183	FALSE	NoDEG	0.0602949332852488	0.971462863746403	FALSE	NoDEG	ubiquitin-specific protease 15
AT1G17120	26.6541587885369	23.353668053256	23.9259307870674	25.3399609156443	30.6540662939924	22.9368068203944	0.0287053388641818	0.99991532659183	FALSE	NoDEG	-0.108740264129364	0.961527223546384	FALSE	NoDEG	cationic amino acid transporter 8
AT1G17130	20.8941498977937	22.1025786932601	20.2800746671333	22.7046049804173	19.9010692170422	21.0816239158037	-0.0685554224646705	0.99991532659183	FALSE	NoDEG	0.0505878370467715	0.987994718028713	FALSE	NoDEG	Family of unknown function (DUF572)
AT1G17140	13.4400207450673	15.1173297666166	17.5456825771828	10.1359843662577	14.1233394443525	9.52889400994327	-0.503724804036986	0.628296061760716	FALSE	NoDEG	-0.689170993910169	0.213980033601332	FALSE	NoDEG	interactor of constitutive active rops 1
AT1G17145	31.2847541712911	32.1112935732269	36.8003602105846	30.4079530987731	37.9564747566974	30.1045589517677	-0.0859596479804665	0.99991532659183	FALSE	NoDEG	-0.199877179772791	0.876798740789795	FALSE	NoDEG	RING/U-box superfamily protein
AT1G17147	12.4235485878773	8.13208083997306	14.0137594609966	6.28431030707978	8.0246246842912	8.93860854030077	-0.606970231561323	0.579549688294052	FALSE	NoDEG	-0.785359920256372	NA	NA	NoDEG	VQ motif-containing protein
AT1G17150	0	0	0	0.202719687325154	0	0	0.902176723116895	NA	NA	NoDEG	2.03293151741234	NA	NA	NA	Pectin lyase-like superfamily protein
AT1G17160	15.5859064102461	13.0321808332902	15.8366875209637	12.9740599888099	14.5245706785671	13.5765658017776	-0.171162117380569	0.99991532659183	FALSE	NoDEG	-0.26843659004018	0.876034750248571	FALSE	NoDEG	pfkB-like carbohydrate kinase family protein
AT1G17170	53.8730243310681	11.676834026628	62.8910180688629	58.3832699496444	14.0430931975096	60.6307503818515	0.00395431463627796	0.99991532659183	FALSE	NoDEG	0.000234266888230106	0.99955262519692	FALSE	NoDEG	glutathione S-transferase TAU 24
AT1G17180	83.0118928371805	7.92356594664041	114.730534774176	98.7244877273501	13.8023544569809	88.2055144637227	-0.0772704725879466	0.99991532659183	FALSE	NoDEG	-0.114894658989088	0.941407303770549	FALSE	NoDEG	glutathione S-transferase TAU 25
AT1G17190	85.9483679579515	28.566540386572	91.0324699946041	92.6428971075955	81.6104330392415	106.251384535651	0.39864550721358	0.99991532659183	FALSE	NoDEG	0.143613986377886	0.894881215643334	FALSE	NoDEG	glutathione S-transferase tau 26
AT1G17200	33.5435811872688	40.7646616465316	33.3823700981464	21.2855671691412	33.8639161677089	27.8277435688609	-0.434433829553634	0.668360882966426	FALSE	NoDEG	-0.455190357605396	0.351580794423029	FALSE	NoDEG	Uncharacterised protein family (UPF0497)
AT1G17210	111.473113238499	111.972497719629	112.565807702965	112.914865840111	121.974295201226	101.360447787184	-0.0699952297710422	0.99991532659183	FALSE	NoDEG	-0.103035507183608	0.934632503204628	FALSE	NoDEG	IAP-like protein 1
AT1G17220	210.635619239921	296.403920872351	226.498811450905	220.153580435118	210.325412975272	176.411028927445	-0.35362994121812	0.658556691162367	FALSE	NoDEG	-0.181908493370634	0.757162090256742	FALSE	NoDEG	Translation initiation factor 2, small GTP-binding protein
AT1G17230	0	0	0	0	0	0	NA	NA	NA	NA	NA	NA	NA	NA	Leucine-rich receptor-like protein kinase family protein
AT1G17235	0.112941350798885	0.208514893332642	0.22786600749588	0.608159061975463	0.40123123421456	0.252979486989644	1.06593791777926	NA	NA	NA	1.23137258002636	NA	NA	NA	ROTUNDIFOLIA like 11
AT1G17240	0.564706753994425	0.625544679997927	0.68359802248764	1.62175749860123	1.28393994948659	1.09624444362179	0.997491035088744	0.988072113704495	FALSE	NoDEG	1.05611216661342	NA	NA	NA	receptor like protein 2
AT1G17250	0	0	0	0	0	0	NA	NA	NA	NA	NA	NA	NA	NA	receptor like protein 3
AT1G17260	2.71059241917324	3.02346595332332	2.62045908620262	2.02719687325154	2.08640241791571	2.36114187857001	-0.427544575057283	0.99991532659183	FALSE	NoDEG	-0.292798048593446	NA	NA	NoDEG	autoinhibited H(+)-ATPase isoform 10
AT1G17270	8.01883590672083	9.48742764663523	8.77284128859139	9.12238592963194	11.0739820643219	8.60130255764791	0.0674318863465335	0.99991532659183	FALSE	NoDEG	0.0426813018423925	NA	NA	NoDEG	O-fucosyltransferase family protein
AT1G17280	47.7741913879284	46.2903063198466	47.2821965553951	45.2064902735094	51.116859238935	45.7049606494624	-0.0580285584136524	0.99991532659183	FALSE	NoDEG	-0.0952867478132316	0.955997730530825	FALSE	NoDEG	ubiquitin-conjugating enzyme 34
AT1G17285	0.90353080639108	1.14683191332953	1.36719604497528	2.43263624790185	0.882708715272032	1.93950940025394	0.50644104449677	0.99991532659183	FALSE	NoDEG	0.897296433985395	NA	NA	NoDEG	NA
AT1G17290	225.656818896172	277.012035792416	230.828265593327	271.644381015707	252.213953827273	268.917194669992	0.0371597923132786	0.99991532659183	FALSE	NoDEG	0.210166824401033	0.567760972014634	FALSE	NoDEG	alanine aminotransferas
AT1G17300	0.90353080639108	0.208514893332642	0.22786600749588	1.01359843662577	0.641969974743296	0.421632478316074	0.510795780726672	NA	NA	NoDEG	0.209280028239053	NA	NA	NoDEG	NA
AT1G17310	0.338824052396655	0	0.11393300374794	0	0.080246246842912	0	-1.97222802082455	NA	NA	NA	-3.28408380985066	NA	NA	NA	MADS-box transcription factor family protein
AT1G17330	7.90589455592195	7.50653615997513	10.2539703373146	9.3251056169571	9.87028836167818	7.92669059234219	0.0131595067620062	0.99991532659183	FALSE	NoDEG	-0.117910480025106	NA	NA	NoDEG	Metal-dependent phosphohydrolase
AT1G17340	279.868667279637	215.083112472621	314.569023348063	267.184547894553	250.127551409357	269.591806635298	-0.104058983846689	0.99991532659183	FALSE	NoDEG	-0.17872580214049	0.706507109690685	FALSE	NoDEG	Phosphoinositide phosphatase family protein
AT1G17345	1.58117891118439	1.25108935999585	2.2786600749588	0.810878749300617	3.37034236740231	2.44546837423323	0.383706489376436	0.99991532659183	FALSE	NoDEG	-0.169974040193187	NA	NA	NoDEG	SAUR-like auxin-responsive protein family
AT1G17350	8.35765995911749	5.21287233331606	8.31710927359963	8.31150718033132	7.70363969691955	8.34832307065827	0.0934331433333371	0.99991532659183	FALSE	NoDEG	-0.0310837439849251	NA	NA	NoDEG	NADH:ubiquinone oxidoreductase intermediate-associated protein 30
AT1G17360	174.381445633478	182.867561452727	164.974989427017	199.881611702602	184.967598972912	214.273625480229	0.126628246156265	0.99991532659183	FALSE	NoDEG	0.255635638430927	0.478063810435681	FALSE	NoDEG	NA
AT1G17370	87.7554295707336	96.6466530596798	84.9940207959633	88.5885033610924	89.9560427109044	87.952534976733	-0.0879118358119064	0.99991532659183	FALSE	NoDEG	-0.00213624009456936	0.999272815488236	FALSE	NoDEG	oligouridylate binding protein 1B
AT1G17380	245.534496636776	240.626186905869	257.146789459101	233.735799485903	181.757749099196	242.944634005722	-0.244723168413658	0.871222685304734	FALSE	NoDEG	-0.107973468706889	0.914172112884681	FALSE	NoDEG	jasmonate-zim-domain protein 5
AT1G17400	0.22588270159777	0.208514893332642	0.22786600749588	0.202719687325154	0.962954962114944	0.337305982652859	1.18534041291285	NA	NA	NA	0.27604655425369	NA	NA	NoDEG	NA
AT1G17410	14.7953169546539	19.0791127399368	16.9760175584431	17.6366127972884	16.2899881091111	15.1787692193787	-0.130908099516139	0.99991532659183	FALSE	NoDEG	0.00329666586643926	0.999272815488236	FALSE	NoDEG	Nucleoside diphosphate kinase family protein
AT1G17420	850.787195568001	1318.33541309563	980.62136325852	1256.45662204131	870.110054517695	1348.54931864613	0.0648995132875602	0.99991532659183	FALSE	NoDEG	0.477709848003314	0.00596051574764609	TRUE	NoDEG	lipoxygenase 3
AT1G17430	7.45412915272641	5.52564467331502	7.29171223986817	5.47343155777917	7.14191596901917	6.07150768775147	-0.162671363783132	0.99991532659183	FALSE	NoDEG	-0.371264880243292	NA	NA	NoDEG	alpha/beta-Hydrolases superfamily protein
AT1G17440	33.0918157840733	38.9922850532041	34.9774321506176	44.3956115242088	38.8391834719694	35.332801682887	0.0650265051808827	0.99991532659183	FALSE	NoDEG	0.179830003531996	0.894881215643334	FALSE	NoDEG	Transcription initiation factor TFIID subunit A
AT1G17450	32.5271090300789	34.3006999532197	38.7372212742996	38.5167405917793	44.1354357636016	37.9469230484467	0.128302985675013	0.99991532659183	FALSE	NoDEG	0.071279443400235	0.974482925773304	FALSE	NoDEG	B-block binding subunit of TFIIIC
AT1G17455	8.24471860831861	7.40227871330881	7.74744425485993	7.70334811835586	6.98142347533335	7.75803760101576	-0.130251411591771	0.99991532659183	FALSE	NoDEG	-0.0788961747270069	NA	NA	NoDEG	ELF4-like 4
AT1G17460	5.76000889074313	3.4404957399886	3.75978912368202	4.05439374650309	7.46290095639082	3.71036580918145	0.185120615878803	0.99991532659183	FALSE	NoDEG	-0.339456492236744	NA	NA	NoDEG	TRF-like 3
AT1G17470	58.6165610646213	61.5118935331295	59.2451619489288	61.4240652595217	69.1722647785902	64.9314016606754	0.0581111542520229	0.99991532659183	FALSE	NoDEG	0.0721180852280868	0.967832319650522	FALSE	NoDEG	developmentally regulated G-protein 1
AT1G17480	1.80706161278216	1.87663403999378	2.50652608245468	2.83807562255216	2.0061561710728	1.51787692193787	-0.0748008012489044	0.99991532659183	FALSE	NoDEG	-0.0804472095018373	NA	NA	NoDEG	IQ-domain 7
AT1G17490	8.24471860831861	9.59168509330155	9.79823832232285	9.52782530428225	7.86413219060538	9.61322050560649	-0.108603570803384	0.99991532659183	FALSE	NoDEG	0.0580193843129753	NA	NA	NoDEG	NA
AT1G17500	50.5977251579005	44.9349595131845	67.1065392075367	67.7083755666015	54.8884328405518	62.6545862777686	0.12102026050623	0.99991532659183	FALSE	NoDEG	0.114285059956769	0.948688374451591	FALSE	NoDEG	ATPase E1-E2 type family protein / haloacid dehalogenase-like hydrolase family protein
AT1G17510	2.03294431437993	3.12772339998964	2.96225809744644	4.25711343382824	3.20984987371648	3.54171281785502	0.346075455985903	0.99991532659183	FALSE	NoDEG	0.598514294109031	NA	NA	NoDEG	NA
AT1G17520	15.0211996562517	14.4917850866187	16.5202855434513	15.2039765493866	16.0492493685824	16.2750136630005	-0.0141354899044804	0.99991532659183	FALSE	NoDEG	-0.0256427755807296	0.996199473333691	FALSE	NoDEG	Homeodomain-like/winged-helix DNA-binding family protein
AT1G17530	14.1176688498606	8.44485317997202	13.6719604497528	14.7985371747363	11.0739820643219	12.3959948624926	0.00386084502377504	0.99991532659183	FALSE	NoDEG	-0.0799766578140108	0.984285929312201	FALSE	NoDEG	translocase of inner mitochondrial membrane 23
AT1G17540	0.67764810479331	0.312772339998964	0.797531026235581	0.405439374650309	0.722216221586208	0.590285469642504	-0.0619992417785014	NA	NA	NoDEG	-0.547041011933058	NA	NA	NoDEG	Protein kinase protein with adenine nucleotide alpha hydrolases-like domain
AT1G17545	0.22588270159777	0	0	0.202719687325154	0	0.0843264956632148	0.0863392932659084	NA	NA	NoDEG	0.197478863729587	NA	NA	NoDEG	Protein phosphatase 2C family protein
AT1G17550	62.4565669917834	53.7968424798217	69.8409312974873	68.5192543159021	57.7772977268967	51.8607948328771	-0.138199581345749	0.99991532659183	FALSE	NoDEG	-0.184845775525402	0.85312498008429	FALSE	NoDEG	homology to ABI2
AT1G17560	3.7270645763632	1.35534680666218	2.8483250936985	2.02719687325154	1.12344745580077	2.61412136555966	-0.51968963918035	0.99991532659183	FALSE	NoDEG	-0.505429047571614	NA	NA	NoDEG	Ribosomal protein L14p/L23e family protein
AT1G17580	82.1083620307894	86.2209083930477	83.9686237622318	90.615700234344	109.857111927947	90.5666563422927	0.138228109293868	0.99991532659183	FALSE	NoDEG	0.0933455890328057	0.949131982146631	FALSE	NoDEG	myosin 1
AT1G17590	3.27529917316766	4.06604041998653	4.21552113867378	3.64895437185278	5.45674478531802	5.56554871377218	0.308064406359428	0.99991532659183	FALSE	NoDEG	0.311344595766429	NA	NA	NoDEG	nuclear factor Y, subunit A8
AT1G17600	3.50118187476544	4.48307020665181	4.21552113867378	5.87887093242947	3.53083486108813	4.46930427015038	0.0797216639194139	0.99991532659183	FALSE	NoDEG	0.367316392569687	NA	NA	NoDEG	Disease resistance protein (TIR-NBS-LRR class) family
AT1G17610	0	0.208514893332642	0.569665018739701	0.202719687325154	0.080246246842912	0.0843264956632148	-1.25577055340681	NA	NA	NA	-1.10527546699068	NA	NA	NA	Disease resistance protein (TIR-NBS class)
AT1G17615	0.112941350798885	0.208514893332642	0	0	0	0	-2.49978396669828	NA	NA	NA	-1.29199384601066	NA	NA	NA	Disease resistance protein (TIR-NBS class)
AT1G17620	193.129709866093	187.350631659379	220.460362252264	173.528052350332	219.63397760905	231.644883586851	-0.00504462785101614	0.99991532659183	FALSE	NoDEG	-0.0519331257908486	0.982132394055698	FALSE	NoDEG	Late embryogenesis abundant (LEA) hydroxyproline-rich glycoprotein family
AT1G17630	1.01647215718996	1.77237659332746	1.82292805996704	2.2299165605767	2.40738740528736	1.26489743494822	0.267176470378778	0.99991532659183	FALSE	NoDEG	0.217134122703955	NA	NA	NoDEG	Pentatricopeptide repeat (PPR-like) superfamily protein
AT1G17640	6.32471564473756	4.79584254665078	6.15238220238876	5.06799218312886	7.78388594376247	5.22824273111932	0.0220021243076295	0.99991532659183	FALSE	NoDEG	-0.30370090131385	NA	NA	NoDEG	RNA-binding (RRM/RBD/RNP motifs) family protein
AT1G17650	17.9576747770227	20.3302020999326	17.203883565939	28.7861956001719	16.6912193433257	24.2017042553427	0.239145941812547	0.99991532659183	FALSE	NoDEG	0.545484115276744	0.213980033601332	FALSE	NoDEG	glyoxylate reductase 2
AT1G17665	0.338824052396655	0.312772339998964	0	1.01359843662577	0.40123123421456	0.505958973979289	1.39870518859969	NA	NA	NA	2.05873873764203	NA	NA	NA	NA
AT1G17680	24.508273123358	22.1025786932601	25.1791938282948	32.4351499720247	28.0059401481763	19.7323999851923	0.0741508632789353	0.99991532659183	FALSE	NoDEG	0.00262945757279959	0.999272815488236	FALSE	NoDEG	tetratricopeptide repeat (TPR)-containing protein
AT1G17690	20.5553258453971	18.2450531666062	18.6850126146622	21.6910065437915	20.3825466980997	22.0092153680991	0.0878080131737794	0.99991532659183	FALSE	NoDEG	0.124244071701959	0.955997730530825	FALSE	NoDEG	NA
AT1G17700	0.112941350798885	0.104257446666321	0.34179901124382	0.608159061975463	0.40123123421456	0.0843264956632148	0.829403788925983	NA	NA	NoDEG	0.420524462245285	NA	NA	NoDEG	prenylated RAB acceptor 1.F1
AT1G17710	0.112941350798885	0.417029786665285	0.11393300374794	0.202719687325154	0.561723727900384	0.16865299132643	0.480028060163477	NA	NA	NoDEG	0.660963347189076	NA	NA	NoDEG	Pyridoxal phosphate phosphatase-related protein
AT1G17720	80.0754177164095	74.0227871330881	79.867035627306	81.2905946173869	85.4622528877013	83.0615982282666	0.0284196607331485	0.99991532659183	FALSE	NoDEG	0.0080906694898175	0.999272815488236	FALSE	NoDEG	Protein phosphatase 2A, regulatory subunit PR55
AT1G17730	35.6894668524477	36.3858488865461	38.8511542780476	31.8269909100492	38.4379522377549	38.5372085180892	-0.084821801577726	0.99991532659183	FALSE	NoDEG	-0.0990350179138265	0.961175062004778	FALSE	NoDEG	vacuolar protein sorting 46
AT1G17744	0.338824052396655	0	0.11393300374794	0	0	0.252979486989644	-0.733449970519652	NA	NA	NoDEG	-0.652932304896804	NA	NA	NoDEG	NA
AT1G17745	38.6259419732187	16.889706359944	48.1936605853787	43.382013087583	16.9319580838544	34.4895367262549	-0.192349153728074	0.99991532659183	FALSE	NoDEG	-0.202788132600165	0.8631080771646	FALSE	NoDEG	D-3-phosphoglycerate dehydrogenase
AT1G17750	24.6212144741569	12.6151510466249	31.6733750419273	30.8133924734234	23.1109190907587	29.3456204907988	0.215489305452702	0.99991532659183	FALSE	NoDEG	0.063854990995812	0.982871017310039	FALSE	NoDEG	PEP1 receptor 2
AT1G17760	28.8000444537157	30.7559467665648	33.7241691093903	38.7194602791045	31.1355437750499	34.0679042479388	0.0779195221671662	0.99991532659183	FALSE	NoDEG	0.17974996175345	0.894906673946404	FALSE	NoDEG	Tetratricopeptide repeat (TPR)-like superfamily protein
AT1G17770	0	0	0	0	0	0	NA	NA	NA	NA	NA	NA	NA	NA	SU(VAR)3-9 homolog 7
AT1G17780	25.0729798773525	23.6664403932549	17.8874815884266	18.447491546589	24.9565827681456	21.0816239158037	-0.109886436917996	0.99991532659183	FALSE	NoDEG	-0.14559008570415	0.955804310545672	FALSE	NoDEG	NA
AT1G17790	20.668267196196	22.4153510332591	17.203883565939	19.66380967054	19.9813154638851	18.8048085328969	-0.119455046180997	0.99991532659183	FALSE	NoDEG	-0.0150048325414136	0.999272815488236	FALSE	NoDEG	DNA-binding bromodomain-containing protein
AT1G17800	0	0	0	0	0	0	NA	NA	NA	NA	NA	NA	NA	NA	early nodulin-like protein 22
AT1G17810	0.90353080639108	0.208514893332642	1.59506205247116	0.202719687325154	0.080246246842912	0.421632478316074	-1.95122734026658	NA	NA	NA	-1.90592905835861	NA	NA	NA	beta-tonoplast intrinsic protein
AT1G17820	18.4094401802183	19.0791127399368	16.5202855434513	21.082847481816	22.7096878565441	18.7204820372337	0.137811499119859	0.99991532659183	FALSE	NoDEG	0.145225294210427	0.954006233480671	FALSE	NoDEG	Putative integral membrane protein conserved region (DUF2404)
AT1G17830	28.0094549981235	29.9218871932342	30.0783129894562	24.5290821663437	22.7096878565441	28.5023555341666	-0.281683551515799	0.93709314094967	FALSE	NoDEG	-0.148712269888328	0.93671275155417	FALSE	NoDEG	Protein of unknown function (DUF789)
AT1G17840	103.228394630181	126.67279769958	119.287854924093	103.995199597804	137.060589607694	92.9277982208627	-0.135593213116733	0.99991532659183	FALSE	NoDEG	-0.213287451290191	0.697503191905484	FALSE	NoDEG	white-brown complex homolog protein 11
AT1G17850	7.45412915272641	10.4257446666321	6.94991322862435	6.68974968173009	6.41969974743296	6.49314016606754	-0.420967608476735	0.992981595797076	FALSE	NoDEG	-0.162001587264167	NA	NA	NoDEG	Rhodanese/Cell cycle control phosphatase superfamily protein
AT1G17860	0	0.104257446666321	0	0	0	0	-1.02137662852559	NA	NA	NA	NA	NA	NA	NA	Kunitz family trypsin and protease inhibitor protein
AT1G17870	14.682375603855	13.7619829599544	10.1400373335667	14.393097800086	10.1912733490498	15.7690546890212	-0.0139560366668721	0.99991532659183	FALSE	NoDEG	0.252360842234095	0.911579838548892	FALSE	NoDEG	ethylene-dependent gravitropism-deficient and yellow-green-like 3
AT1G17880	94.6448519694656	105.091506239652	98.2102492307244	115.550221775338	116.999027896966	98.4090204389717	0.0767841092875182	0.99991532659183	FALSE	NoDEG	0.108691279024561	0.933349717642503	FALSE	NoDEG	basic transcription factor 3
AT1G17890	21.9106220549837	18.6620829532715	22.2169357308483	26.5562790395952	23.1911653376016	22.5995008377416	0.128415782700507	0.99991532659183	FALSE	NoDEG	0.11046793802824	0.961121935537811	FALSE	NoDEG	NAD(P)-binding Rossmann-fold superfamily protein
AT1G17910	0	0	0	0	0	0.0843264956632148	0.902176723116895	NA	NA	NoDEG	1.46661330879797	NA	NA	NA	Wall-associated kinase family protein
AT1G17920	4.17882997955874	4.06604041998653	3.87372212742996	5.06799218312886	3.77157360161687	3.62603931351824	-0.060705585317057	0.99991532659183	FALSE	NoDEG	0.0432895985664162	NA	NA	NoDEG	homeodomain GLABROUS 12
AT1G17930	11.6329591322852	9.90445743330052	11.8490323897858	11.3523024902086	12.6789070011801	9.52889400994327	-0.0592334765473202	0.99991532659183	FALSE	NoDEG	-0.21801912664432	0.934110519895978	FALSE	NoDEG	Aminotransferase-like, plant mobile domain family protein
AT1G17940	12.9882553418718	12.4066361532922	11.2793673710461	13.9876584254356	12.6789070011801	11.2997504188708	-0.0331885483619187	0.99991532659183	FALSE	NoDEG	0.00600785269082152	0.999272815488236	FALSE	NoDEG	Endosomal targeting BRO1-like domain-containing protein
AT1G17950	1.12941350798885	0.625544679997927	2.39259307870674	3.24351499720247	0.481477481057472	2.44546837423323	0.483216546736697	0.99991532659183	FALSE	NoDEG	0.642940614818385	NA	NA	NoDEG	myb domain protein 52
AT1G17960	2.2588270159777	0.729802126664249	4.21552113867378	1.41903781127608	0.882708715272032	2.8671008525493	-0.496667160852541	0.99991532659183	FALSE	NoDEG	-0.543428459420821	NA	NA	NoDEG	Threonyl-tRNA synthetase
AT1G17970	20.4423844945982	18.4535680599389	14.2416254684925	14.1903781127608	17.2529430712261	17.7928905849383	-0.169787770482084	0.99991532659183	FALSE	NoDEG	-0.134968538586438	0.962225346000369	FALSE	NoDEG	RING/U-box superfamily protein
AT1G17980	201.035604422015	190.791127399368	189.470585232824	144.133697688185	194.27616360669	184.590699006777	-0.216832324875496	0.99991532659183	FALSE	NoDEG	-0.273844386683975	0.555311525844344	FALSE	NoDEG	poly(A) polymerase 1
AT1G17990	0.112941350798885	0.104257446666321	0.45573201499176	0.405439374650309	0.40123123421456	0.16865299132643	0.458731686255998	NA	NA	NoDEG	-0.101225516160653	NA	NA	NoDEG	FMN-linked oxidoreductases superfamily protein
AT1G18000	0	0.104257446666321	0.11393300374794	0	0	0	-1.90419779932662	NA	NA	NA	-1.26469058178108	NA	NA	NA	Major facilitator superfamily protein
AT1G18010	0.112941350798885	0.208514893332642	0.22786600749588	0	0.080246246842912	0.0843264956632148	-1.5200651133289	NA	NA	NA	-1.52944570078005	NA	NA	NA	Major facilitator superfamily protein
AT1G18020	0.22588270159777	0.208514893332642	0.11393300374794	0.202719687325154	0.080246246842912	0.505958973979289	0.483975974309544	NA	NA	NoDEG	1.10171392522879	NA	NA	NA	FMN-linked oxidoreductases superfamily protein
AT1G18030	16.0376718134417	16.6811914666114	17.8874815884266	9.12238592963194	18.215898033341	13.9981982800937	-0.330983684586623	0.99991532659183	FALSE	NoDEG	-0.541851709769805	0.472389197802019	FALSE	NoDEG	Protein phosphatase 2C family protein
AT1G18040	5.76000889074313	5.00435743998342	6.60811421738052	7.70334811835586	5.69748352584675	6.07150768775147	0.0766499045886397	0.99991532659183	FALSE	NoDEG	0.101981039149225	NA	NA	NoDEG	cyclin-dependent kinase D1
AT1G18050	0	0	0.11393300374794	0	0.080246246842912	0	-0.0595959490967364	NA	NA	NoDEG	-1.26469058178108	NA	NA	NA	SWAP (Suppressor-of-White-APricot)/surp RNA-binding domain-containing protein
AT1G18060	57.938912959828	62.7629828931254	52.0673827128086	62.2349440088224	47.7465168715327	57.4263435466493	-0.125244634721729	0.99991532659183	FALSE	NoDEG	0.0822057360542027	0.962225346000369	FALSE	NoDEG	NA
AT1G18070	147.501404143344	154.092506172823	146.517842819851	166.027423919301	154.714763913134	148.583285358585	-0.00759823325788821	0.99991532659183	FALSE	NoDEG	0.0590434308870569	0.967832319650522	FALSE	NoDEG	Translation elongation factor EF1A/initiation factor IF2gamma family protein
AT1G18080	223.397991880195	211.642616732632	233.904456694521	277.928691322787	240.818986775579	246.907979301893	0.122996386499921	0.99991532659183	FALSE	NoDEG	0.161206777561546	0.774561427189148	FALSE	NoDEG	Transducin/WD40 repeat-like superfamily protein
AT1G18090	2.48470971757547	2.81495105999067	3.4179901124382	3.04079530987731	4.0123123421456	2.36114187857001	0.0497579493806646	0.99991532659183	FALSE	NoDEG	-0.182724640738686	NA	NA	NoDEG	5\
AT1G18100	4.29177133035763	1.9808914866601	7.74744425485993	7.50062843103071	3.93206609530269	6.07150768775147	0.254679169860826	0.99991532659183	FALSE	NoDEG	0.129707812852093	NA	NA	NoDEG	PEBP (phosphatidylethanolamine-binding protein) family protein
AT1G18130	0	0	0	0	0	0	NA	NA	NA	NA	NA	NA	NA	NA	Class II aaRS and biotin synthetases superfamily protein
AT1G18140	2.37176836677658	0.938317019996891	4.44338714616966	5.87887093242947	2.0061561710728	5.39689572244575	0.714250213455528	0.99991532659183	FALSE	NoDEG	0.695285533176127	NA	NA	NoDEG	laccase 1
AT1G18150	40.7718276383975	36.4901063332124	42.7248764054775	38.111301217129	36.8330273008966	37.8625965527835	-0.155664838402698	0.99991532659183	FALSE	NoDEG	-0.167470343724298	0.894906673946404	FALSE	NoDEG	Protein kinase superfamily protein
AT1G18160	70.3624615477054	79.2356594664041	71.6638593574543	76.0198827469329	83.7770817040002	78.3393144711266	0.0364908589981725	0.99991532659183	FALSE	NoDEG	0.0899256656374698	0.954308941025201	FALSE	NoDEG	Protein kinase superfamily protein
AT1G18170	16.2635545150394	18.5578255066052	16.1784865322075	16.2175749860123	21.2652554133717	21.9248888724359	0.165244892862149	0.99991532659183	FALSE	NoDEG	0.226505973592953	0.907775367541885	FALSE	NoDEG	FKBP-like peptidyl-prolyl cis-trans isomerase family protein
AT1G18180	2.03294431437993	1.35534680666218	3.07619110119438	2.02719687325154	2.08640241791571	2.19248888724359	-0.0820864894962518	0.99991532659183	FALSE	NoDEG	-0.291089180420489	NA	NA	NoDEG	Protein of unknown function (DUF1295)
AT1G18190	26.6541587885369	26.6899063465782	28.9389829519768	21.8937262311167	27.2837239265901	23.3584392987105	-0.239306734972334	0.99991532659183	FALSE	NoDEG	-0.320431314944521	0.679825179428121	FALSE	NoDEG	golgin candidate 2
AT1G18193	0	0.104257446666321	0.34179901124382	0	0.320984987371648	0.0843264956632148	-0.0531301266494622	NA	NA	NoDEG	-1.51891668021961	NA	NA	NA	NA
AT1G18197	0.790589455592195	0.625544679997927	0.569665018739701	0.405439374650309	0	0.337305982652859	-1.61759117179614	NA	NA	NA	-0.931868385557815	NA	NA	NoDEG	NA
AT1G18200	15.698847761045	24.9175297532508	19.9382756558895	14.1903781127608	20.3825466980997	17.9615435762648	-0.265096833687634	0.99991532659183	FALSE	NoDEG	-0.155065188450373	0.954308941025201	FALSE	NoDEG	RAB GTPase homolog A6B
AT1G18210	217.637982989451	221.964103952598	220.68822825976	220.153580435118	230.386974686	218.152644280737	-0.0517570074067898	0.99991532659183	FALSE	NoDEG	-0.0337382258316547	0.985282941817647	FALSE	NoDEG	Calcium-binding EF-hand family protein
AT1G18220	0	0	0	0	0	0	NA	NA	NA	NA	NA	NA	NA	NA	purine permease 9
AT1G18250	4.40471268115652	4.48307020665181	5.46878417990112	5.67615124510432	4.0123123421456	6.15583418341468	0.0691636698858499	0.99991532659183	FALSE	NoDEG	0.2417316036743	NA	NA	NoDEG	Pathogenesis-related thaumatin superfamily protein
AT1G18260	46.6447778799395	48.5839701465057	55.143573814003	56.3560730763929	57.8575439737396	46.2952461191049	0.0221822896801512	0.99991532659183	FALSE	NoDEG	-0.0312636856693069	0.993998109297046	FALSE	NoDEG	HCP-like superfamily protein
AT1G18265	3.50118187476544	5.21287233331606	3.64585611993408	2.02719687325154	1.68517118370115	2.69844786122287	-1.01370950502076	0.442388588662328	FALSE	NoDEG	-0.590747391079825	NA	NA	NoDEG	Protein of unknown function, DUF593
AT1G18270	139.595509587422	138.766661512874	140.251527613714	118.38829739789	143.319796861441	132.223945199921	-0.153029111155645	0.99991532659183	FALSE	NoDEG	-0.186720204376928	0.768763803662717	FALSE	NoDEG	ketose-bisphosphate aldolase class-II family protein
AT1G18280	0.112941350798885	0	0	0	0.080246246842912	0	-0.0595959490967359	NA	NA	NoDEG	-1.29199384601066	NA	NA	NA	Bifunctional inhibitor/lipid-transfer protein/seed storage 2S albumin superfamily protein
[truncated: 25,558 more rows]

## Sheet: B
Gene ID	log2FC	TAIR - Name: Description	TAIR - GO Biological Process
[truncated: 60 more rows]
