# Supplementary material for: NICOTIANAMINE SYNTHASE activity affects nucleolar iron accumulation and impacts rDNA silencing and RNA methylation in Arabidopsis
Source: J Exp Bot. 2023 May 14;74(15):4384–400. doi: 10.1093/jxb/erad180 (PMC10433931; doi:10.1093/jxb/erad180)
Supplement: erad180_suppl_Supplementary_Table_S3 [file erad180_suppl_supplementary_table_s3.xlsx]

## Sheet: Table S3
Table S3. Gene Ontology (GO-PANTHER) analysis of protein genes deregulated in nas124. Lists of genes from categories: metabolism interconversion enzymes, transporters” and from molecular function and biological processes: catalytic activity, binding and cellular processes.

## Sheet:  Met_Intercorv_enzymes
Gene ID	Mapped IDs	Gene Name Gene Symbol Ortholog	PANTHER Protein Class
ARATH|TAIR=locus=2042942|UniProtKB=O80449	AT2G38240	Probable 2-oxoglutarate-dependent dioxygenase ANS;ANS;ortholog	oxygenase(PC00177)
ARATH|TAIR=locus=2197056|UniProtKB=Q42534	AT1G53830	Pectinesterase 2;PME2;ortholog	esterase(PC00097)
ARATH|TAIR=locus=2177547|UniProtKB=Q5MAU8	AT5G50400	Probable inactive purple acid phosphatase 27;PAP27;ortholog	phosphatase(PC00181)
ARATH|TAIR=locus=2082866|UniProtKB=Q9M3B6	AT3G49160	Plastidial pyruvate kinase 4, chloroplastic;PKP4;ortholog	kinase(PC00137)
ARATH|TAIR=locus=2009557|UniProtKB=Q9SK82	AT1G22400	UDP-glycosyltransferase 85A1;UGT85A1;ortholog	transferase(PC00220)
ARATH|TAIR=locus=2198258|UniProtKB=Q9XFR9	AT1G30040	Gibberellin 2-beta-dioxygenase 2;GA2OX2;ortholog	oxygenase(PC00177)
Protein class: Metabolite interconvertion enzymes (PC00262)
		as

## Sheet: Transporter
Gene ID	Mapped IDs	Gene Name Gene Symbol Ortholog	PANTHER Protein Class	Species
ARATH|TAIR=locus=2007156|UniProtKB=Q6R8G0	AT1G69480	Phosphate transporter PHO1 homolog 10;PHO1-H10;ortholog	secondary carrier transporter(PC00258)	Arabidopsis thaliana
ARATH|TAIR=locus=2016069|UniProtKB=Q39232	AT1G71880	Sucrose transport protein SUC1;SUC1;ortholog	secondary carrier transporter(PC00258)	Arabidopsis thaliana
ARATH|TAIR=locus=2115733|UniProtKB=Q9M0Y3	AT4G05120	Equilibrative nucleotide transporter 3;ENT3;ortholog	transporter(PC00227)	Arabidopsis thaliana
ARATH|TAIR=locus=2196800|UniProtKB=Q8RX77	AT1G69870	Protein NRT1/ PTR FAMILY 2.13;NPF2.13;ortholog	transporter(PC00227)	Arabidopsis thaliana
ARATH|TAIR=locus=2075586|UniProtKB=Q66GI9	AT3G46980	Probable anion transporter 4, chloroplastic;ANTR4;ortholog	secondary carrier transporter(PC00258)	Arabidopsis thaliana
ARATH|TAIR=locus=2206011|UniProtKB=Q8LE59	AT1G60960	Fe(2+) transport protein 3, chloroplastic;IRT3;ortholog	secondary carrier transporter(PC00258)	Arabidopsis thaliana
Protein class: Transporter (PC00227)

## Sheet: Catalityc activity
Gene ID	Mapped IDs	Gene Name Gene Symbol Ortholog	PANTHER Protein Class
ARATH|EnsemblGenome=AT2G46370|UniProtKB=Q9SKE2	AT2G46370	Jasmonoyl--L-amino acid synthetase JAR1;JAR1;ortholog
ARATH|TAIR=locus=2198786|UniProtKB=O65797	AT1G06080	Delta-9 acyl-lipid desaturase 1;ADS1;ortholog
ARATH|TAIR=locus=2042942|UniProtKB=O80449	AT2G38240	Probable 2-oxoglutarate-dependent dioxygenase ANS;ANS;ortholog	oxygenase(PC00177)
ARATH|TAIR=locus=2149755|UniProtKB=Q39101	AT5G01600	Ferritin-1, chloroplastic;FER1;ortholog	storage protein(PC00210)
ARATH|TAIR=locus=2141201|UniProtKB=Q8S9L6	AT4G21410	Cysteine-rich receptor-like protein kinase 29;CRK29;ortholog	transmembrane signal receptor(PC00197)
ARATH|TAIR=locus=2149750|UniProtKB=Q9M022	AT5G01520	E3 ubiquitin-protein ligase AIRP2;AIRP2;ortholog
ARATH|TAIR=locus=2197056|UniProtKB=Q42534	AT1G53830	Pectinesterase 2;PME2;ortholog	esterase(PC00097)
ARATH|TAIR=locus=2178456|UniProtKB=Q9LV04	AT5G53450	Probable plastid-lipid-associated protein 14, chloroplastic;PAP14;ortholog	non-receptor serine/threonine protein kinase(PC00167)
ARATH|TAIR=locus=2200462|UniProtKB=Q9S9N1	AT1G16030	Heat shock 70 kDa protein 5;HSP70-5;ortholog
ARATH|TAIR=locus=2082866|UniProtKB=Q9M3B6	AT3G49160	Plastidial pyruvate kinase 4, chloroplastic;PKP4;ortholog	kinase(PC00137)
ARATH|TAIR=locus=2009557|UniProtKB=Q9SK82	AT1G22400	UDP-glycosyltransferase 85A1;UGT85A1;ortholog	transferase(PC00220)
ARATH|TAIR=locus=2198258|UniProtKB=Q9XFR9	AT1G30040	Gibberellin 2-beta-dioxygenase 2;GA2OX2;ortholog	oxygenase(PC00177)
Molecular fonction: Catalitic activity (GO_0003824)

## Sheet: Binding
Gene ID	Mapped IDs	Gene Name Gene Symbol Ortholog	PANTHER Protein Class
ARATH|TAIR=locus=2007156|UniProtKB=Q6R8G0	AT1G69480	Phosphate transporter PHO1 homolog 10;PHO1-H10;ortholog	secondary carrier transporter(PC00258)
ARATH|TAIR=locus=2201542|UniProtKB=Q9C8Y1	AT1G66400	Probable calcium-binding protein CML23;CML23;ortholog	calmodulin-related(PC00061)
ARATH|TAIR=locus=2142409|UniProtKB=Q8H0W9	AT5G10410	Putative clathrin assembly protein At5g10410;TAIR:locus:2142409;ortholog	vesicle coat protein(PC00235)
ARATH|TAIR=locus=2149755|UniProtKB=Q39101	AT5G01600	Ferritin-1, chloroplastic;FER1;ortholog	storage protein(PC00210)
ARATH|TAIR=locus=2178456|UniProtKB=Q9LV04	AT5G53450	Probable plastid-lipid-associated protein 14, chloroplastic;PAP14;ortholog	non-receptor serine/threonine protein kinase(PC00167)
ARATH|TAIR=locus=2200462|UniProtKB=Q9S9N1	AT1G16030	Heat shock 70 kDa protein 5;HSP70-5;ortholog
ARATH|TAIR=locus=2168983|UniProtKB=Q9FGJ3	AT5G47640	Nuclear transcription factor Y subunit B-2;NFYB2;ortholog	DNA-binding transcription factor(PC00218)
ARATH|TAIR=locus=2054553|UniProtKB=Q9SI96	AT2G28720	Histone H2B.3;TAIR:locus:2054553;ortholog	histone(PC00118)
Molecular fonction: Binding (GO_0005488)

## Sheet: Cellular Process
Gene ID	Mapped IDs	Gene Name Gene Symbol Ortholog	PANTHER Protein Class
ARATH|TAIR=locus=2007156|UniProtKB=Q6R8G0	AT1G69480	Phosphate transporter PHO1 homolog 10;PHO1-H10;ortholog	secondary carrier transporter(PC00258)
ARATH|TAIR=locus=2142409|UniProtKB=Q8H0W9	AT5G10410	Putative clathrin assembly protein At5g10410;TAIR:locus:2142409;ortholog	vesicle coat protein(PC00235)
ARATH|TAIR=locus=2149755|UniProtKB=Q39101	AT5G01600	Ferritin-1, chloroplastic;FER1;ortholog	storage protein(PC00210)
ARATH|TAIR=locus=2141201|UniProtKB=Q8S9L6	AT4G21410	Cysteine-rich receptor-like protein kinase 29;CRK29;ortholog	transmembrane signal receptor(PC00197)
ARATH|TAIR=locus=2149922|UniProtKB=C0LGT6	AT5G20480	LRR receptor-like serine/threonine-protein kinase EFR;EFR;ortholog
ARATH|TAIR=locus=2149750|UniProtKB=Q9M022	AT5G01520	E3 ubiquitin-protein ligase AIRP2;AIRP2;ortholog
ARATH|TAIR=locus=2178456|UniProtKB=Q9LV04	AT5G53450	Probable plastid-lipid-associated protein 14, chloroplastic;PAP14;ortholog	non-receptor serine/threonine protein kinase(PC00167)
ARATH|TAIR=locus=2200462|UniProtKB=Q9S9N1	AT1G16030	Heat shock 70 kDa protein 5;HSP70-5;ortholog
ARATH|TAIR=locus=2168983|UniProtKB=Q9FGJ3	AT5G47640	Nuclear transcription factor Y subunit B-2;NFYB2;ortholog	DNA-binding transcription factor(PC00218)
ARATH|TAIR=locus=2206011|UniProtKB=Q8LE59	AT1G60960	Fe(2+) transport protein 3, chloroplastic;IRT3;ortholog	secondary carrier transporter(PC00258)
ARATH|TAIR=locus=2082866|UniProtKB=Q9M3B6	AT3G49160	Plastidial pyruvate kinase 4, chloroplastic;PKP4;ortholog	kinase(PC00137)
ARATH|TAIR=locus=2054553|UniProtKB=Q9SI96	AT2G28720	Histone H2B.3;TAIR:locus:2054553;ortholog	histone(PC00118)
ARATH|TAIR=locus=2198258|UniProtKB=Q9XFR9	AT1G30040	Gibberellin 2-beta-dioxygenase 2;GA2OX2;ortholog	oxygenase(PC00177)
Biological process: Cellular Process (GO_0009987)
