# Supplementary material for: NICOTIANAMINE SYNTHASE activity affects nucleolar iron accumulation and impacts rDNA silencing and RNA methylation in Arabidopsis
Source: J Exp Bot. 2023 May 14;74(15):4384–400. doi: 10.1093/jxb/erad180 (PMC10433931; doi:10.1093/jxb/erad180)
Supplement: erad180_suppl_Supplementary_Table_S4 [file erad180_suppl_supplementary_table_s4.xlsx]

## Sheet: Table S4
Table S4. LC-MRM method data for WT, nas124 and 234 plants. Total RNA was extracted from 15 days-old WT, nas124 and 234 plants grown in vitro and analyzed in triplicate by MRM method in mass spectrometry.
RNAmodif	WT_TR1	WT_TR2	WT_TR3	nas124_TR1	nas124_TR2	nas124_TR3	nas234_TR1	nas234_TR2	nas234_TR3
PsiU	0.237354290820119	0.248178026529371	0.240090283583344	0.248152721875944	0.254749622242086	0.253880230869871	0.244921892761692	0.239760406863978	0.225241815899095
m7GG	0.174781433144803	0.152101046046168	0.171158312694991	0.195305088144269	0.22208535040454	0.215044245569882	0.131121979543807	0.123829149948303	0.109314321988634
oxo8GG	0.000494669097546165	0.000458566331645557	0.000547703956735629	0.000453213164466827	0.000592723341722548	0.000526421559634539	0.000700619252954094	0.000738026875142374	0.000466682006146203
m3CC	0.0211331201705243	0.0205065239640564	0.0190554175115152	0.0243581855966799	0.027054712329383	0.0247543499337371	0.0113801510390511	0.0103937101635583	0.0109967313587487
ac4CC	0.00110437054172846	0.0016342435541518	0.00121789624896395	0.00180298831733576	0.00208936685629807	0.00211477738581524	0.000964209680860549	0.00100373748729203	0.000806646864211119
m1GG	0.0210162842558577	0.016637338802859	0.0164390742166033	0.0292623001164569	0.03034912082158	0.0259151348507036	0.0174077906341848	0.0173126784427347	0.0126056559434823
mcm5s2UU	0.00614899353029479	0.00614756693175047	0.00721180438841018	0.00604644752065023	0.00666680054396562	0.00668795841647259	0	0	0
ncm5UU	0.00746324574212153	0.0065982903993848	0.00558208475295997	0.00725002888873729	0.00612792033703562	0.00699377649848099	0	0	0
m1AU	4.54678251430103	4.56873190646444	4.28760126542551	5.2552480742002	5.46593966477606	5.11106263430453	3.53416496996458	3.61256625393757	3.48761111911059
m5CC	0.0156359356517967	0.0157537944104838	0.0146125105996929	0.0178262123145227	0.0194502106672984	0.0185997846976331	0.00908188540249335	0.00831430872490096	0.00865401255003461
CmC	0.015518765224095	0.0146152132579352	0.0142742665636094	0.0139889330420789	0.0157722854691582	0.0145286615224286	0.0114820488855704	0.0107002378983004	0.0114106522127014
IU	0.0122609490437108	0.0124335679125959	0.00785933277534338	0.0125861615291122	0.0150960138612125	0.0181281779538161	0.0241881091076273	0.0143680545890309	0.0176470662533882
UmU	0.0196113739141418	0.0161136206441615	0.0162973602442482	0.0175650483868947	0.0151384886013834	0.0180949038419587	0.0195419662208929	0.015823055540304	0.0171910958194711
GmG	0.0292114143926369	0.0266547225747633	0.0249681523888178	0.030497824776898	0.0418891610222455	0.0380862196433495	0.0250510586120748	0.0318420620001001	0.0269083919657092
m227GG	0.00098615733556374	0.00088771243969866	0.000901085527402915	0.00107954742165835	0.00109251220377346	0.00120438949997968	0.00148663533350421	0.00148326371470419	0.00126228555260184
AmU	2.83075657403464	2.89499991273008	2.9658350518539	2.72517274072672	3.57838243764845	3.4416366555348	3.73970990183547	4.09654975158365	4.20979755417964
m6AU	0.308404130848316	0.305774633474893	0.307181009505114	0.292798977547534	0.307244500351861	0.287777024239569	0.346724017723169	0.337341874786921	0.345924937919815
m6AmU	0.007493456474783	0.00831699446503368	0.00703382012412026	0.00855593903710706	0.00976601185738716	0.00869558854310199	0.00969141072989345	0.00839610246169051	0.00994609191656625
m66AU	0.366471889937351	0.454712558552127	0.460463155700339	0.381043697869751	0.384043598153707	0.397805123605732	0.548991956874296	0.514901150593556	0.745584286324171
hm5CC	0.000147647802621571	0.000211593512969428	0.000125779797111637	0.000171262780081042	0.000117089881067116	0.000160973279791119	0.0000465709089706524	0.00011693252036476	0.000157634550645129
m22GG	0.0325534798821359	0.0256616421490872	0.0260977162051616	0.0362330578250825	0.0313825312906441	0.0320846465407672	0.0208792724391815	0.0182872667366738	0.0154385636918014
m2GG	0.00509804536000205	0.00380517124718274	0.0047550638468371	0.00554756014309525	0.00811963920747259	0.00577120681245695	0.00285984906929424	0.00467684286845948	0.00369599918053545
m3UU	0.0198233610890884	0.0233867984225705	0.0230984569288733	0.0201337096062361	0.0224922530552557	0.0269049498071758	0.0148225662219034	0.0178973416704867	0.0184497510477215
ho8AU	0.000923560872492787	0.000409141917658948	0.000737176078062653	0	0	0	0	0	0

## Sheet: Method
The nucleosides were separated by Nexera LC-40 system (Shimadzu) using a Synergi™ Fusion-RP C18 column (4µm particle size, 250mm x 2mm, 80Å) (Phenomenex, 00G-4424-B0). Mobile phase is composed of 5mM ammonium acetate adjusted to pH5.3 with acetic acid (solvent A) and pure acetonitrile (solvent B). The 30 minutes elution gradient started with 100% phase A followed by a linear gradient until 8% of …

## Sheet: TSI.1
Table SI.1: ESI instrument settings used for the detection of all nucleosides.
Parameters	Setting
Nebulizing Gas Flow	2,5 L/min
Heating Gas Flow	12,5 L/min
Interface Temperature	325 °C
DL Temperature	225°C
Heat Block Temperature	380°C
Drying gas flow	3 L/min

## Sheet: TS1.2
Table SI.2: MS/MS parameters for MRM analysis of nucleosides
Nucleosides	Abreviations	Precursor m/z	Product m/z	Target Dwell Time (msec)	Target Q1 PreBias (V)	Target Collision Energy (V)	Target Q3 PreBias (V)	Retention time (min)	Interface Voltage (V)
Cytosine	C	244.1000	112.0000	197.0	-17.0	-12.0	-29.0	4	1.00
1-methyladenosine	m1A	282.1000	150.1000	197.0	-12.0	-21.0	-26.0	5	1.50
Uridine	U	245.1000	113.0000	197.0	-28.0	-11.0	-26.0	5	1.00
7-methylguanosine	m7G	298.3000	166.0000	157.0	-30.0	-10.0	-18.0	7	1.50
5-methylcytidine	m5C	258.0000	126.0000	157.0	-14.0	-17.0	-25.0	7	1.00
Guanosine	G	284.1000	152.0000	142.0	-24.0	-15.0	-23.0	8.5	1.50
N4-acetylcytidine	ac4C	286.1000	154.0000	85.0	-13.0	-11.0	-17.0	11	0.50
		286.1000	112.0000	85.0	-15.0	-26.0	-12.0
Adenosine	A	268.0000	136.0000	197.0	-13.0	-17.0	-15.0	12	1.00
N6-methyladenosine	m6A	282.1000	150.1000	397.0	-12.0	-20.0	-16.0	16	1.50
N6,N6-dimethyladenosine	m6,6A	296.0000	164.1000	530.0	-22.0	-25.0	-20.0	18	1.50
3-methyluridine	m3U	259.1000	127.0000	165.0	-13.0	-14.0	-21.0	8.2	2.00
3-methylcytidine	m3C	258.1000	126.0000	197.0	-10.0	-13.0	-14.0	4	1.50
1-methylguanosine	m1G	298.1000	166.0000	142.0	-11.0	-15.0	-18.0	10.5	0.50
Pseudouridine	Psi	245.0500	209.0000	63.0	-11.0	-11.0	-23.0	3	1.5
		245.0500	179.0000	63.0	-24.0	-10.0	-15.0
		245.0500	155.0000	63.0	-11.0	-15.0	-12.0
N6,2'-O-dimethyladenosine	m6Am	296.0000	150.0000	397.0	-18.0	-15.0	-32.0	17.5	1.50
5-hydroxymethylcytidine	hm5C	274.1000	142.0000	197.0	-12.0	-11.0	-15.0	4	0.50
8-oxoguanosine	oxo8G	300.1000	168.1000	142.0	-11.0	-14.0	-19.0	9	0.50
2-methylguanosine	m2G	298.1000	166.0000	165.0	-15.0	-16.0	-29.0	10	1.50
N6,N6-dimethylguanosine	m2,2G	312.1000	180.0000	193.0	-16.0	-15.0	-17.0	14	1.50
5-carbamoylmethyluridine	ncm5U	302.1000	170.0000	63.0	-8.0	-11.0	-18.0	4.5	1.50
		302.1000	153.0000	63.0	-14.0	-18.0	-16.0
		302.1000	125.0000	63.0	-18.0	-29.0	-14.0
5-methoxycarbonylmethyl-2-thiouridine	mcm5s2U	333.1000	201.0000	130.0	-12.0	-11.0	-22.0	14.5	3.00
		333.1000	169.0000	130.0	-12.0	-19.0	-19.0
		333.1000	141.0000	130.0	-12.0	-28.0	-15.0

## Sheet: TSI.3
Table SI.3: Linearity domain for all nucleosides
Nucleosides	Linearity domain
A	0,5 - 0,00098 µM
U	1 - 0,00391 µM
C	0,5 - 0,00098 µM
G	1 - 0,00195 µM
m6A	0,5 - 0,00003 µM
m1A	1 - 0,00012 µM
m6Am	1 - 0,00003 µM
m6,6A	1µM-250pM
Psi	1 - 0,00049 µM
mcm5s2U	1 - 0,00098 µM
ncm5U	1 - 0,00391 µM
m3C	1 - 0,00012 µM
ac4C	1 - 0,00195 µM
hm5C	1 - 0,00391 µM
m1G	1 - 0.00025 µM
m7G	1 - 0,00049 µM
oxo8G	1 - 0,00049 µM
m5C	1 - 0,00098 µM
m2,2G	0.5 - 0.00195 µM
m2G	0.5 - 0.00195 µM
m3U	0.5 - 0.00195 µM

## Sheet: FSI.1
Figure SI.1: Chromatogram of modified or no-modified molecules with a standard mix at 0.1µM of concentration.

## Sheet: FSI.2
Figure SI.2: Calibration curves for all nucleosides in the standards mix with total area as the y axis and concentration in µmol.L-1 as the x axis.

## Sheet: FSI.3
Figure SI.3: Chromatograms of adenosine in sample injection and in the standards mix with intensity as the y axis and retention time as the x axis.
