# Supplementary material for: NICOTIANAMINE SYNTHASE activity affects nucleolar iron accumulation and impacts rDNA silencing and RNA methylation in Arabidopsis
Source: J Exp Bot. 2023 May 14;74(15):4384–400. doi: 10.1093/jxb/erad180 (PMC10433931; doi:10.1093/jxb/erad180)
Supplement: erad180_suppl_Supplementary_Table_S5 [file erad180_suppl_supplementary_table_s5.xlsx]

## Sheet: Table S5
					Table S5. RiboMethSeq data for WT, nas124 and 234 plants. Total RNA was extracted from 15 days-old WT, nas124 and 234 plants grown in vitro and analyzed in triplicate by RiboMethSeq
pos	RNA	base	RNA_mod	RNA_mod_alt	Sample_JSV01_WT_1A	Sample_JSV02_WT_1B	Sample_JSV03_WT_1C	Sample_JSV07_NAS124_3A	Sample_JSV08_NAS124_3B	Sample_JSV09_NAS124_3C	Sample_JSV10_NAS234_4A	Sample_JSV11_NAS234_4B	Sample_JSV12_NAS234_4C
28	at_rRNA_18S	A	at_rRNA_18S-Am28/At3gCDbox92.1	at_rRNA_18S-Am28/At3gCDbox92.1	0.942257597684515	0.841004184100418	0.84089323098395	0.792452830188679	0.86680412371134	0.729055258467023	0.909104938271605	0.785200411099692	0.825220390954389
38	at_rRNA_18S	C	at_rRNA_18S-Cm38/At3gCDbox87.1	at_rRNA_18S-Cm38/At3gCDbox87.1	0.794623059866962	0.731941309255079	0.76237085372485	0.823438306659783	0.81441393875396	0.782511923688394	0.753841518529678	0.778943353042151	0.771652912426889
123	at_rRNA_18S	T	at_rRNA_18S-Um123/At1gCDbox51.1	at_rRNA_18S-Um123/At1gCDbox51.1	0.874012267226612	0.885026737967914	0.842809364548495	0.859807337569174	0.867056975581893	0.85977038425492	0.850131463628396	0.838049457356658	0.863704117756661
162	at_rRNA_18S	A	at_rRNA_18S-Am162/At4gCDbox105.1	at_rRNA_18S-Am162/At4gCDbox105.1	0.833096293817452	0.82287403365166	0.802891513078027	0.8205869184745	0.844053126399045	0.807594936708861	0.803124501833254	0.854503786926022	0.842823377739579
213	at_rRNA_18S	T	at_rRNA_18S-Um213/At1gCDbox33.1	at_rRNA_18S-Um213/At1gCDbox33.1	0.854587668759137	0.831844878912221	0.844931271477663	0.835227009228771	0.835154000867611	0.841908990968076	0.824998150477177	0.861674117792582	0.843045008334877
246	at_rRNA_18S	G	at_rRNA_18S-Gm246/At5gCDbox141.1	at_rRNA_18S-Gm246/At5gCDbox141.1	0.859888268156425	0.823428889614255	0.83111815886661	0.844394653480646	0.8560710903926	0.823217421211737	0.849824176533213	0.824380935342964	0.853414637765018
392	at_rRNA_18S	G	at_rRNA_18S-Gm392/At5gCDbox138.1	at_rRNA_18S-Gm392/At5gCDbox138.1	0.799261885809393	0.785684445063362	0.785915492957747	0.760068656899406	0.739225912709305	0.797013475780017	0.748021390374332	0.807079891078599	0.768851984165299
418	at_rRNA_18S	C	at_rRNA_18S-Cm418/At4gCDbox120.1	at_rRNA_18S-Cm418/At4gCDbox120.1	0.955215085444903	0.848793832380005	0.912668773340994	0.885496183206107	0.922111196515501	0.861526658995013	0.876937312051816	0.877161790851786	0.870967741935484
440	at_rRNA_18S	A	at_rRNA_18S-Am440/At1gCDbox32.1	at_rRNA_18S-Am440/At1gCDbox32.1	0.880637199910254	0.853576813536606	0.857223370279917	0.900507281950581	0.904816955684008	0.851159987948177	0.927852667552687	0.896514161220044	0.863292960786665
468	at_rRNA_18S	A	at_rRNA_18S-Am468/At1gCDbox46.1	at_rRNA_18S-Am468/At1gCDbox46.1	0.814300960512273	0.78625580826608	0.798294268503608	0.800945445253609	0.791680103192519	0.822528114053954	0.86079295154185	0.822071072995219	0.856034004805027
473	at_rRNA_18S	C	at_rRNA_18S-Cm473/At3gCDbox102.1	at_rRNA_18S-Cm473/At3gCDbox102.1	0.83271454333298	0.805981035740336	0.852374699058875	0.840288877049665	0.859478823597388	0.870802266626901	0.880592814932933	0.861313868613139	0.863483023001095
545	at_rRNA_18S	A	at_rRNA_18S-Am545/At1gCDbox7.1*	at_rRNA_18S-Am545/At1gCDbox7.1*	0.769499961116728	0.797998749218261	0.812196347796951	0.812014134275618	0.825577289739425	0.846532466712943	0.801898141959631	0.818042891345321	0.789162561576355
582	at_rRNA_18S	T	at_rRNA_18S-Um582/At2gCDbox53.1	at_rRNA_18S-Um582/At2gCDbox53.1	0.813826891671203	0.779283639883834	0.720245398773006	0.816498993963783	0.818659031257456	0.787035307304315	0.713439267438729	0.782987676585512	0.828188338010602
599	at_rRNA_18S	G	at_rRNA_18S-Gm599/At5gCDbox128.1	at_rRNA_18S-Gm599/At5gCDbox128.1	0.875085604711683	0.871483474250576	0.86460189118816	0.861584493300377	0.86049481245012	0.867314407165629	0.783219702240156	0.866461673621788	0.875702749667791
604	at_rRNA_18S	T	at_rRNA_18S-Um604/At1gCDbox17.1	at_rRNA_18S-Um604/At1gCDbox17.1	0.876886606084552	0.875532263347527	0.882786393625225	0.906186878132715	0.886018996833861	0.908563340410474	0.873773214555338	0.912936200211491	0.8816660179058
615	at_rRNA_18S	T	at_rRNA_18S-Um615/At3gCDbox78.1	at_rRNA_18S-Um615/At3gCDbox78.1	0.811478182433194	0.829615513955835	0.828996711475221	0.859047414256532	0.861109473560101	0.850347186236916	0.802645965449377	0.8501109376284	0.847264375358871
623	at_rRNA_18S	A	at_rRNA_18S-Am623/At5gCDbox127.1	at_rRNA_18S-Am623/At5gCDbox127.1	0.837576326914044	0.827498569910926	0.856449001618996	0.833311830731519	0.850199424914201	0.826728911084573	0.81318305411806	0.854717846765561	0.849568006472679
780	at_rRNA_18S	A	at_rRNA_18S-Am780/At5gCDbox122.1	at_rRNA_18S-Am780/At5gCDbox122.1	0.909735968572038	0.923897789732195	0.906791846401083	0.911295091661739	0.913779745434422	0.912669582622878	0.917548879351454	0.92766980565017	0.922978874563805
796	at_rRNA_18S	A	at_rRNA_18S-Am796/At1gCDbox37.1	at_rRNA_18S-Am796/At1gCDbox37.1	0.892875448487955	0.881823056300268	0.855769900410892	0.894803070341009	0.895617283950617	0.889091201199593	0.888417961716391	0.89073929245066	0.861369063412046
801	at_rRNA_18S	A	at_rRNA_18S-Am801/At1gCDbox36.1	at_rRNA_18S-Am801/At1gCDbox36.1	0.888568937732809	0.911454077772734	0.877078085642317	0.925421511195694	0.912046848856665	0.892898590770931	0.915236787920384	0.921430702988447	0.892336978175218
812	at_rRNA_18S	A	at_rRNA_18S-Am812/not_found	at_rRNA_18S-Am812/not_found	0.816046615867324	0.800409276944065	0.726591386029779	0.786848463928202	0.733619964482662	0.752160930378752	0.770515097690941	0.752888273953649	0.750607074883507
978	at_rRNA_18S	A	at_rRNA_18S-Am978/At1gCDbox22.1	at_rRNA_18S-Am978/At1gCDbox22.1	0.847357293868922	0.855046103321965	0.856934825075475	0.848992336077207	0.828480899145095	0.844852726742491	0.858751594598161	0.851612757601065	0.844856207097672
1013	at_rRNA_18S	T	at_rRNA_18S-Um1013/At3gCDbox99.1	at_rRNA_18S-Um1013/At3gCDbox99.1	0.943119713161834	0.92023252058776	0.945729360891816	0.94456408475165	0.945131755980704	0.90133155792277	0.928463107253046	0.932345959335329	0.945749935756503
1188	at_rRNA_18S	A	at_rRNA_18S-Am1188/not_found	at_rRNA_18S-Am1188/not_found	0.787463064584213	0.787689047297948	0.699420677361854	0.729678836698399	0.823365354818717	0.774361149400912	0.801446525314193	0.78043747420553	0.773107236684977
1219	at_rRNA_18S	C	at_rRNA_18S-Cm1219/At1gCDbox47.1	at_rRNA_18S-Cm1219/At1gCDbox47.1	0.869705036737302	0.918622580092513	0.88245301987472	0.881176819665396	0.880572212990391	0.898659262777189	0.896631730538443	0.892761892947963	0.897746175674353
1235	at_rRNA_18S	T	at_rRNA_18S-Um1235/At1gCDbox31.1	at_rRNA_18S-Um1235/At1gCDbox31.1	0.864150567616013	0.872329427980703	0.867295613875062	0.877193936953896	0.873305769709028	0.865171641063947	0.87444120505345	0.877653997822014	0.865004356860379
1264	at_rRNA_18S	T	at_rRNA_18S-Um1264/At3gCDbox95.1	at_rRNA_18S-Um1264/At3gCDbox95.1	0.852542372881356	0.863471553826884	0.856715093711878	0.878067195167988	0.873662704309064	0.8516510680373	0.845413958940238	0.863063063063063	0.868566351462842
1266	at_rRNA_18S	T	at_rRNA_18S-Um1266/At3gCDbox93.1	at_rRNA_18S-Um1266/At3gCDbox93.1	0.810272596843616	0.809359145148947	0.760587726879862	0.803772956315329	0.828130436157763	0.792964244521338	0.794092311112346	0.81919350788385	0.82525645560665
1273	at_rRNA_18S	T	at_rRNA_18S-Um1273/At1gCDbox27.1	at_rRNA_18S-Um1273/At1gCDbox27.1	0.846944790097583	0.881243965648661	0.881885210351308	0.841720723796518	0.849408410548824	0.849020257050838	0.857718894009217	0.8705375611418	0.854721549636804
1275	at_rRNA_18S	G	at_rRNA_18S-Gm1275/At2gCDbox67.1	at_rRNA_18S-Gm1275/At2gCDbox67.1	0.736682546556951	0.747694577646625	0.753372853638594	0.705282669138091	0.745000671050866	0.742964509394572	0.719139385496479	0.713492063492063	0.756572613493298
1330	at_rRNA_18S	A	at_rRNA_18S-Am1330/At3gCDbox93.1	at_rRNA_18S-Am1330/At3gCDbox93.1	0.825141962012923	0.850345179076125	0.795399895452169	0.835246588165739	0.804262558480223	0.832332605531296	0.826505050505051	0.847366855102648	0.845871845871846
1384	at_rRNA_18S	T	at_rRNA_18S-Um1384/At2gCDbox66.1	at_rRNA_18S-Um1384/At2gCDbox66.1	0.883887921288233	0.882191555323877	0.84002313847736	0.869546220585482	0.878830633782945	0.839356763925729	0.844235536682948	0.856784977941339	0.872223093994485
1434	at_rRNA_18S	G	at_rRNA_18S-Gm1434/At3gCDbox97.1	at_rRNA_18S-Gm1434/At3gCDbox97.1	0.882964758154095	0.89051307129074	0.867826086956522	0.89474764054165	0.879423968757628	0.872591460826755	0.849445324881141	0.886297270990302	0.910734926731049
1448	at_rRNA_18S	T	at_rRNA_18S-Um1448/At3gCDbox97.1	at_rRNA_18S-Um1448/At3gCDbox97.1	0.810156956846702	0.858372297892526	0.824603006563625	0.829224045518265	0.849285685377798	0.847656858165966	0.830699055903257	0.824200169414218	0.869340311587147
1554	at_rRNA_18S	T	at_rRNA_18S-Um1554/not_found	at_rRNA_18S-Um1554/not_found	0.690718942808384	0.738340313764464	0.662162162162162	0.679043824701195	0.73245841477522	0.66777775661416	0.66227847213701	0.656548431105048	0.648915059045512
1579	at_rRNA_18S	A	at_rRNA_18S-Am1579/At3gCDbox95.1	at_rRNA_18S-Am1579/At3gCDbox95.1	0.888924975641442	0.929139344262295	0.86649632705206	0.893736017897092	0.894736842105263	0.890518596123625	0.908841672378341	0.932112550245645	0.924363057324841
1645	at_rRNA_18S	C	at_rRNA_18S-Cm1645/At1gCDbox19.1	at_rRNA_18S-Cm1645/At1gCDbox19.1	0.926451612903226	0.91232302045097	0.906544054747648	0.931254655741194	0.906072004298764	0.933523616609889	0.883250743310208	0.919878552753648	0.939546177677301
1758	at_rRNA_18S	A	at_rRNA_18S-Am1758/At3gCDbox90.1	at_rRNA_18S-Am1758/At3gCDbox90.1	0.776991838321026	0.770515097690941	0.781519507186858	0.767458603311735	0.800161812297735	0.769770408163265	0.751532488761749	0.73148390473698	0.767557770729497
44	at_rRNA_28S	T	at_rRNA_28S-Um44/At5gCDbox125.1	at_rRNA_28S-Um44/At5gCDbox125.1	0.848466626578473	0.909798708697304	0.90270163805272	0.855726388453091	0.875739439673866	0.870611167312295	0.874724305249228	0.898083338784588	0.87108839839078
48	at_rRNA_28S	T	at_rRNA_28S-Um48/At1gCDbox18.1	at_rRNA_28S-Um48/At1gCDbox18.1	0.859339733365434	0.852895782202768	0.889698848830689	0.873345060642533	0.871116684717551	0.867234087267187	0.868369397039466	0.874914393018889	0.881680928273823
144	at_rRNA_28S	T	at_rRNA_28S-Um144/At4gCDbox108.1	at_rRNA_28S-Um144/At4gCDbox108.1	0.789511023793931	0.798112002918643	0.838745598459084	0.797801648763427	0.820927015684711	0.794660925726588	0.815772732258418	0.818306455759113	0.826622798247687
378	at_rRNA_28S	T	at_rRNA_28S-Um378/not_found	at_rRNA_28S-Um378/not_found	0.747709697512952	0.785948531964968	0.724456163480554	0.734934386546057	0.787117685505062	0.779178819833969	0.776736236296385	0.77088845393475	0.768775944112585
399	at_rRNA_28S	G	at_rRNA_28S-Gm399/At1gCDbox33.1	at_rRNA_28S-Gm399/At1gCDbox33.1	0.873233201581028	0.864572892304265	0.868384401114206	0.869655107602669	0.865169785169785	0.868652087057092	0.872068840014558	0.864119416286064	0.865918274661419
661	at_rRNA_28S	A	at_rRNA_28S-Am661/At3gCDbox77.1	at_rRNA_28S-Am661/At3gCDbox77.1	0.820688192566672	0.82036232113963	0.849723999670447	0.805876152120442	0.864641767804961	0.817270220378769	0.870047839736881	0.869274555352615	0.87719298245614
675	at_rRNA_28S	C	at_rRNA_28S-Cm675/At3gCDbox76.1	at_rRNA_28S-Cm675/At3gCDbox76.1	0.864873489856394	0.837103688298459	0.798919400657272	0.842097973128953	0.825186889016676	0.828504654067776	0.856894553881808	0.849540140296181	0.842141386410432
803	at_rRNA_28S	T	at_rRNA_28S-Um803/At1gCDbox31.1	at_rRNA_28S-Um803/At1gCDbox31.1	0.896734333627538	0.904192128541515	0.89228734173798	0.865486725663717	0.878648097223454	0.894494008125268	0.883524904214559	0.903753314748079	0.889786476868327
814	at_rRNA_28S	G	at_rRNA_28S-Gm814/At2gCDbox68.1	at_rRNA_28S-Gm814/At2gCDbox68.1	0.812166488794023	0.814549475911145	0.797018079361352	0.820567726349311	0.830917748692462	0.835710425526916	0.841575267782695	0.826657596734825	0.837270884190492
816	at_rRNA_28S	A	at_rRNA_28S-Am816/At1gCDbox28.1	at_rRNA_28S-Am816/At1gCDbox28.1	0.785591820193896	0.808785529715762	0.798316023981915	0.801899511639752	0.804681147636195	0.807801990852838	0.798965863934505	0.808754781130472	0.814277918811834
826	at_rRNA_28S	A	at_rRNA_28S-Am826/At3gCDbox91.1	at_rRNA_28S-Am826/At3gCDbox91.1	0.832464207831611	0.813740965356817	0.839351770301215	0.79561581920904	0.855681671054335	0.813205395414684	0.778301698301698	0.815249170526593	0.819820471984943
885	at_rRNA_28S	A	at_rRNA_28S-Am885/At2gCDbox73.1	at_rRNA_28S-Am885/At2gCDbox73.1	0.915724997359806	0.925992509363296	0.920573305464318	0.908721359940872	0.933129303749044	0.897671471566609	0.9298208372251	0.919805194805195	0.911592068472391
917	at_rRNA_28S	G	at_rRNA_28S-Gm917/At3gCDbox91.1	at_rRNA_28S-Gm917/At3gCDbox91.1	0.847599164926931	0.855232892466935	0.882918537012935	0.866879297273274	0.865509647651007	0.883921644685803	0.853443075066793	0.873299855652916	0.889180974287357
945	at_rRNA_28S	A	at_rRNA_28S-Am945/At4gCDbox114.1	at_rRNA_28S-Am945/At4gCDbox114.1	0.804054271810242	0.835497835497836	0.812807881773399	0.801442826321467	0.801884653994365	0.785615123320041	0.847153465346535	0.851951612515332	0.822365057336937
1067	at_rRNA_28S	T	at_rRNA_28S-Um1067/At4gCDbox107.1	at_rRNA_28S-Um1067/At4gCDbox107.1	0.832261129476039	0.848536461168373	0.868694409487447	0.830582911897791	0.852241836137779	0.841267339218159	0.834358577422903	0.840709024492485	0.869055823569952
1143	at_rRNA_28S	A	at_rRNA_28S-Am1143/At1gCDbox2.1	at_rRNA_28S-Am1143/At1gCDbox2.1	0.833053758287403	0.817030945682753	0.84154144798332	0.864375413086583	0.832210085986521	0.8275	0.858635592756715	0.836096242789586	0.811931243680485
1263	at_rRNA_28S	A	at_rRNA_28S-Am1263/At3gCDbox89.1	at_rRNA_28S-Am1263/At3gCDbox89.1	0.866623467789837	0.883845868840311	0.887368901048792	0.88953488372093	0.875733194913055	0.900463429377393	0.894193759724838	0.912772585669782	0.895085588072888
1278	at_rRNA_28S	T	at_rRNA_28S-Um1278/At3gCDbox89.1	at_rRNA_28S-Um1278/At3gCDbox89.1	0.79217938200711	0.808620472573131	0.86345488421613	0.827202737382378	0.836052312255629	0.8306772108707	0.865676917638742	0.840165576178395	0.852762564733058
1377	at_rRNA_28S	A	at_rRNA_28S-Am1377/At3gCDbox102.1	at_rRNA_28S-Am1377/At3gCDbox102.1	0.859015582488251	0.904816955684008	0.884052074857608	0.817730731061859	0.861462577739653	0.844436174171939	0.822568093385214	0.808208261389295	0.823569575310665
1447	at_rRNA_28S	C	at_rRNA_28S-Cm1447/At4gCDbox113.1	at_rRNA_28S-Cm1447/At4gCDbox113.1	0.86708818187933	0.90902138130549	0.896205614242933	0.877180831766762	0.875801076647014	0.889017341040462	0.900573705561823	0.907270508863848	0.895510448955104
1459	at_rRNA_28S	A	at_rRNA_28S-Am1459/At4gCDbox113.1	at_rRNA_28S-Am1459/At4gCDbox113.1	0.83991358358088	0.894740729797607	0.894271685761047	0.888280840659021	0.858423671369853	0.859852918442614	0.88295358649789	0.867895899356574	0.875029897153791
1460	at_rRNA_28S	G	at_rRNA_28S-Gm1460/not_found	at_rRNA_28S-Gm1460/not_found	0.88860819828408	0.900929706330857	0.897625862939889	0.907619096880981	0.888232995331043	0.898101548685463	0.893785056371583	0.904607867913402	0.905755294448744
1479	at_rRNA_28S	C	at_rRNA_28S-Cm1479/At1gCDbox23.1	at_rRNA_28S-Cm1479/At1gCDbox23.1	0.779972752043597	0.80767389371452	0.848593977472991	0.816614117495657	0.841466498103666	0.824093236030933	0.84136371542877	0.846133309602207	0.829588846461238
1518	at_rRNA_28S	C	at_rRNA_28S-Cm1518/At3gCDbox85.1	at_rRNA_28S-Cm1518/At3gCDbox85.1	0.813366076126995	0.781176894007558	0.812045388420134	0.817915612937575	0.760252365930599	0.788389252401504	0.809045226130653	0.812577065351418	0.782458414344351
1847	at_rRNA_28S	C	at_rRNA_28S-Cm1847/At5gCDbox123.1	at_rRNA_28S-Cm1847/At5gCDbox123.1	0.776128196064569	0.809891984081865	0.866288308740068	0.830072666294019	0.859059670557434	0.847287340924313	0.842558164240943	0.844982322545553	0.838633221410231
1850	at_rRNA_28S	C	at_rRNA_28S-Cm1850/At2gCDbox69.1	at_rRNA_28S-Cm1850/At2gCDbox69.1	0.881793229643184	0.881590815908159	0.870688862319507	0.877763114483669	0.893882537743259	0.878971008574928	0.897279386117893	0.880110089279721	0.883722665870587
1855	at_rRNA_28S	G	at_rRNA_28S-Gm1855/At1gCDbox22.1	at_rRNA_28S-Gm1855/At1gCDbox22.1	0.870889455163208	0.896801448400724	0.847823795974286	0.861901877649909	0.834782608695652	0.853902345251826	0.881738357230188	0.891570194032284	0.885271317829457
1860	at_rRNA_28S	C	at_rRNA_28S-Cm1860/At1gCDbox32.1	at_rRNA_28S-Cm1860/At1gCDbox32.1	0.922087997340131	0.931446440025657	0.923091518563026	0.931724845995893	0.923537089406134	0.913287378179225	0.913109756097561	0.926687077968376	0.922258592471358
1871	at_rRNA_28S	A	at_rRNA_28S-Am1871/At2gCDbox55.1	at_rRNA_28S-Am1871/At2gCDbox55.1	-0.0711002229623716	0.195950858485114	-0.131499897926449	-0.161459042741562	-0.103112840466926	-0.0152169395247879	-0.052049746660525	-0.0617165092163587	-0.143698372454404
1892	at_rRNA_28S	T	at_rRNA_28S-Um1892/At2gCDbox57.1	at_rRNA_28S-Um1892/At2gCDbox57.1	0.854770342575221	0.849009563506749	0.841808198186694	0.854938054755381	0.846872041045516	0.806256687857997	0.847418192734914	0.842368487078699	0.849804998338551
2114	at_rRNA_28S	T	at_rRNA_28S-Um2114/At1gCDbox52.1	at_rRNA_28S-Um2114/At1gCDbox52.1	0.861627538788619	0.864906801799148	0.864663667523565	0.860634694626022	0.836856010568032	0.860768281394631	0.865649546301618	0.855241676149013	0.856476196871013
2125	at_rRNA_28S	G	at_rRNA_28S-Gm2125/At4gCDbox112.1	at_rRNA_28S-Gm2125/At4gCDbox112.1	0.879528739735809	0.860995430295117	0.86150512214342	0.876928272114691	0.882062984938384	0.882689770209376	0.881140173125084	0.889833326405919	0.875390730976562
2127	at_rRNA_28S	A	at_rRNA_28S-Am2127/At4gCDbox114.1	at_rRNA_28S-Am2127/At4gCDbox114.1	0.837676206749252	0.856406910519376	0.853603395773738	0.838821383931316	0.850595968857325	0.859502517472007	0.862798382261007	0.846732729404791	0.868304799869108
2198	at_rRNA_28S	C	at_rRNA_28S-Cm2198/At3gCDbox86.1	at_rRNA_28S-Cm2198/At3gCDbox86.1	0.781358405703486	0.743095567238126	0.773257249458177	0.812540948857286	0.769886813988142	0.807588822270715	0.769935873255375	0.805284018123512	0.791625678136962
2215	at_rRNA_28S	A	at_rRNA_28S-Am2215/At1gCDbox12.1	at_rRNA_28S-Am2215/At1gCDbox12.1	0.832013262110886	0.900771732271999	0.832099856401193	0.870391321709038	0.866530951630014	0.873994818026823	0.86890821631602	0.885979388581782	0.881838305049015
2221	at_rRNA_28S	A	at_rRNA_28S-Am2221/At1gCDbox3.1	at_rRNA_28S-Am2221/At1gCDbox3.1	0.877401513681351	0.883256528417819	0.869367973174787	0.880516101051719	0.882718710995121	0.868903470202259	0.874981092119195	0.888944379705159	0.885943742521649
2237	at_rRNA_28S	G	at_rRNA_28S-Gm2237/At1gCDbox3.1	at_rRNA_28S-Gm2237/At1gCDbox3.1	0.935353208036293	0.92573483427142	0.90104997900042	0.943936264384774	0.909367546673246	0.940230213769929	0.944297082228117	0.930587472747628	0.944972612226909
2257	at_rRNA_28S	A	at_rRNA_28S-Am2257/At4gCDbox104.1	at_rRNA_28S-Am2257/At4gCDbox104.1	0.428356525009402	0.371937639198218	0.356082739277784	0.350749040485329	0.483722122532684	0.270799785292539	0.393182516122428	0.435032980839703	0.407616656204227
2282	at_rRNA_28S	A	at_rRNA_28S-Am2282/At3gCDbox103.1	at_rRNA_28S-Am2282/At3gCDbox103.1	0.820369574559519	0.738156761412575	0.791208791208791	0.7655044739278	0.785310734463277	0.765351629502573	0.868965517241379	0.75423467816446	0.867132867132867
2289	at_rRNA_28S	G	at_rRNA_28S-Gm2289/At3gCDbox103.1	at_rRNA_28S-Gm2289/At3gCDbox103.1	0.952506596306069	0.930838797196473	0.93571029082774	0.92843579766537	0.945288753799392	0.902403228765364	0.971969510695845	0.916099835436094	0.943897637795276
2294	at_rRNA_28S	C	at_rRNA_28S-Cm2294/not_found	at_rRNA_28S-Cm2294/not_found	0.900564051869512	0.876852907639681	0.891395560960778	0.887812942843647	0.927452411701948	0.913403298350825	0.906290633547056	0.892021108655451	0.911584410935612
2322	at_rRNA_28S	A	at_rRNA_28S-Am2322/At3gCDbox83.1	at_rRNA_28S-Am2322/At3gCDbox83.1	0.894142227037066	0.922131147540984	0.892218522629177	0.898813846526265	0.924995255266654	0.903605994380269	0.922462542995394	0.904200744584176	0.901393222328628
2327	at_rRNA_28S	A	at_rRNA_28S-Am2327/At5gCDbox16.4	at_rRNA_28S-Am2327/At5gCDbox16.4	0.889084700958255	0.862425178605909	0.912222165186592	0.884667497696602	0.868350469378632	0.838198327604781	0.874014991351144	0.863776573572322	0.865486725663717
2338	at_rRNA_28S	C	at_rRNA_28S-Cm2338/At1gCDbox16.1	at_rRNA_28S-Cm2338/At1gCDbox16.1	0.898192897667577	0.88844729473399	0.922076400281228	0.90539252039411	0.928254324641527	0.905841989898027	0.90284197069525	0.917450035547832	0.919783327358904
2362	at_rRNA_28S	A	at_rRNA_28S-Am2362/At2gCDbox63.1*	at_rRNA_28S-Am2362/At2gCDbox63.1*	0.792102759276879	0.801800683017696	0.784069000507357	0.812281747721659	0.797623924621057	0.788134854952522	0.79352060693049	0.825789550283802	0.793800639262618
2366	at_rRNA_28S	C	at_rRNA_28S-Cm2366/At3gCDbox84.1	at_rRNA_28S-Cm2366/At3gCDbox84.1	0.764540647719762	0.855759162303665	0.827780109106169	0.830817989737398	0.792263728982026	0.794263974246415	0.826873203897105	0.826148161182474	0.833303693164977
2392	at_rRNA_28S	G	at_rRNA_28S-Gm2392/At5gCDbox137.1	at_rRNA_28S-Gm2392/At5gCDbox137.1	0.882565294680706	0.878666240934179	0.881825665416629	0.845385992513427	0.843081158403282	0.862561094819159	0.851572792197287	0.880470997247687	0.861252400751356
2396	at_rRNA_28S	G	at_rRNA_28S-Gm2396/not_found	at_rRNA_28S-Gm2396/not_found	0.902557958677512	0.909304327412161	0.899631130743659	0.901981966092727	0.89404167889639	0.900731864076462	0.924430555323451	0.910214001215149	0.895981169906721
2410	at_rRNA_28S	G	at_rRNA_28S-Gm2410/not_found	at_rRNA_28S-Gm2410/not_found	0.863735751144282	0.85446682124899	0.878449111470113	0.879790728799124	0.859232620393154	0.857831130729685	0.850742056118729	0.861951427354069	0.880663974876626
2411	at_rRNA_28S	T	at_rRNA_28S-Um2411/At5gCDbox137.1	at_rRNA_28S-Um2411/At5gCDbox137.1	0.892520060257632	0.906958626638101	0.899700646988766	0.872227694188772	0.898369424553533	0.896470165563905	0.909277562908848	0.90020371597575	0.894653465346535
2422	at_rRNA_28S	T	at_rRNA_28S-Um2422/At3gCDbox88.1	at_rRNA_28S-Um2422/At3gCDbox88.1	0.873608176782961	0.868153774334776	0.878918254456054	0.865370255628108	0.863769951862174	0.87285554956829	0.871425754289095	0.876828298487029	0.871997277985709
2456	at_rRNA_28S	T	at_rRNA_28S-Um2456/At1gCDbox18.1	at_rRNA_28S-Um2456/At1gCDbox18.1	0.686422331457097	0.698259098064636	0.663801820020222	0.744239520958084	0.745273919753086	0.744326967278198	0.673852295409182	0.695784951431184	0.735236638626901
2494	at_rRNA_28S	T	at_rRNA_28S-Um2494/At4gCDbox117.1	at_rRNA_28S-Um2494/At4gCDbox117.1	0.865601257532093	0.864267069652425	0.877053260328522	0.869191049913941	0.802732240437159	0.921344210398149	0.826358826358826	0.885103809715783	0.888552836586931
2561	at_rRNA_28S	A	at_rRNA_28S-Am2561/not_found	at_rRNA_28S-Am2561/not_found	0.776180940040052	0.849071108263933	0.746842014189306	0.774480712166172	0.772080874528393	0.778264040846098	0.762617749132375	0.712838890620131	0.756596004270246
2620	at_rRNA_28S	G	at_rRNA_28S-Gm2620/At1gCDbox25.1	at_rRNA_28S-Gm2620/At1gCDbox25.1	0.892912819282888	0.912288415036272	0.876174441970347	0.907524578993478	0.90936321278012	0.896041197296427	0.883386581469649	0.913915341695683	0.908508534330797
2641	at_rRNA_28S	A	at_rRNA_28S-Am2641/At2gCDbox71.1	at_rRNA_28S-Am2641/At2gCDbox71.1	0.868169991326973	0.850986235833889	0.877502288375055	0.872961373390558	0.866600657095279	0.832281334535618	0.873888685909146	0.879373589164786	0.857368065460551
2651	at_rRNA_28S	T	at_rRNA_28S-Um2651/At1gCDbox5.1	at_rRNA_28S-Um2651/At1gCDbox5.1	0.76380456779416	0.757138971988034	0.813070976809557	0.796633258733093	0.809769137302552	0.799035896475874	0.786836746455604	0.817735478510462	0.803648320676427
2652	at_rRNA_28S	G	at_rRNA_28S-Gm2652/not_found	at_rRNA_28S-Gm2652/not_found	0.921295720972619	0.91904922076466	0.906929105806911	0.918462077421615	0.925855134790746	0.921235521235521	0.929190347526321	0.922786647314949	0.936919845517989
2683	at_rRNA_28S	C	at_rRNA_28S-Cm2683/At5gCDbox136.1	at_rRNA_28S-Cm2683/At5gCDbox136.1	0.867476882430647	0.88117543027771	0.890627917107474	0.876637430231234	0.87324564163887	0.884212620948685	0.885848951643083	0.899503393964327	0.884164799099319
2736	at_rRNA_28S	T	at_rRNA_28S-Um2736/At2gCDbox75.1	at_rRNA_28S-Um2736/At2gCDbox75.1	0.822311289245157	0.769881170018281	0.858465011286682	0.841850561362756	0.813449023861171	0.782060925159834	0.826717794590113	0.832807802302559	0.822324476770076
2792	at_rRNA_28S	G	at_rRNA_28S-Gm2792/At3gCDbox94.1	at_rRNA_28S-Gm2792/At3gCDbox94.1	0.758201025514302	0.833254506279889	0.806522636576304	0.835601622352411	0.832454895601054	0.831462876745896	0.848663691761432	0.846991946944576	0.835501643594611
2794	at_rRNA_28S	G	at_rRNA_28S-Gm2794/At3gCDbox101.1	at_rRNA_28S-Gm2794/At3gCDbox101.1	0.893651756145343	0.900466562986003	0.918224034431986	0.912429785395362	0.915829443873111	0.919567914750748	0.935453559812071	0.917815625844823	0.919937472389302
2816	at_rRNA_28S	G	at_rRNA_28S-Gm2816/At3gCDbox100.1	at_rRNA_28S-Gm2816/At3gCDbox100.1	0.900606348828915	0.884245597334603	0.885049447353112	0.898103088688052	0.878260869565217	0.931745131404802	0.878723404255319	0.901898253606682	0.918529862174579
2837	at_rRNA_28S	C	at_rRNA_28S-Cm2837/At4gCDbox115.1	at_rRNA_28S-Cm2837/At4gCDbox115.1	0.68828125	0.654545454545455	0.568924028875902	0.704785581106277	0.818553888130969	0.761456371625863	0.697009966777409	0.750751571467614	0.731156462585034
2880	at_rRNA_28S	C	at_rRNA_28S-Cm2880/At2gCDbox54.1	at_rRNA_28S-Cm2880/At2gCDbox54.1	0.813716537703657	0.816761173371434	0.830846744606956	0.82504233700254	0.852706539865687	0.785644816183622	0.819305753685212	0.857061438504502	0.836107864081583
2884	at_rRNA_28S	T	at_rRNA_28S-Um2884/At3gCDbox98.1	at_rRNA_28S-Um2884/At3gCDbox98.1	0.700010186411327	0.725512606578737	0.708891040610583	0.780061422159225	0.74661734644213	0.783862433862434	0.734902199327086	0.756567284448026	0.766182623677086
2912	at_rRNA_28S	A	at_rRNA_28S-Am2912/At5gCDbox139.1	at_rRNA_28S-Am2912/At5gCDbox139.1	0.800449027740782	0.862403009640254	0.855996850238693	0.882615653727344	0.800740667912037	0.812802582033351	0.844989724107866	0.826972906341979	0.811078812247005
2918	at_rRNA_28S	G	at_rRNA_28S-Gm2918/At1gCDbox13.1	at_rRNA_28S-Gm2918/At1gCDbox13.1	0.827395796223726	0.837207457358191	0.863524130190797	0.874092773745661	0.854900296987696	0.839119390347163	0.855142123145769	0.873718598625662	0.863475691023932
2922	at_rRNA_28S	T	at_rRNA_28S-Um2922/not_found	at_rRNA_28S-Um2922/not_found	0.893244692258203	0.856102534226624	0.834188911704312	0.870461905573547	0.826881055452484	0.794565372030161	0.853344109921196	0.861512430040349	0.795463283352557
2923	at_rRNA_28S	G	at_rRNA_28S-Gm2923/not_found	at_rRNA_28S-Gm2923/not_found	0.924247136999859	0.875601771615636	0.91953086821958	0.891879075281565	0.898214285714286	0.850408065290446	0.897661892520504	0.884837941768907	0.887417218543046
2935	at_rRNA_28S	A	at_rRNA_28S-Am2935/At4gCDbox105.1	at_rRNA_28S-Am2935/At4gCDbox105.1	0.888698807672369	0.854233654876742	0.853316975373291	0.884879912663755	0.874154942444729	0.88452666134327	0.871987166633246	0.86029964027355	0.861023184190264
2947	at_rRNA_28S	A	at_rRNA_28S-Am2947/At1gCDbox38.1	at_rRNA_28S-Am2947/At1gCDbox38.1	0.929645915297385	0.925159297161614	0.929826651575624	0.90640846090694	0.922439288540842	0.9097629170018	0.926125317780769	0.913583599212545	0.931197576026309
2949	at_rRNA_28S	C	at_rRNA_28S-Cm2949/At1gCDbox39.1	at_rRNA_28S-Cm2949/At1gCDbox39.1	0.710165825522711	0.770819097418224	0.766833019716927	0.719207801692658	0.744446215139442	0.767807923488194	0.721853227424296	0.712838569880823	0.727483653237714
2954	at_rRNA_28S	T	at_rRNA_28S-Um2954/At2gCDbox56.1	at_rRNA_28S-Um2954/At2gCDbox56.1	0.107364930219704	0.222678062678063	0.15614711033275	0.041906213202189	0.178003064953436	0.134253603713657	0.122557726465364	0.0296090456113454	0.0908345714432092
2960	at_rRNA_28S	C	at_rRNA_28S-Cm2960/At1gCDbox20.1	at_rRNA_28S-Cm2960/At1gCDbox20.1	0.834585182656197	0.863971959131926	0.883847549909256	0.873534072900158	0.865266963292547	0.868483063328424	0.791208791208791	0.838188101703283	0.846221941195068
3292	at_rRNA_28S	G	at_rRNA_28S-Gm3292/At1gCDbox27.1	at_rRNA_28S-Gm3292/At1gCDbox27.1	0.841513094083414	0.847126436781609	0.841318306317633	0.846253746253746	0.8514743716604	0.833404619332763	0.841564119170985	0.836746165582591	0.874057502692849
3301	at_rRNA_28S	T	at_rRNA_28S-Um3301/At3gCDbox78.1	at_rRNA_28S-Um3301/At3gCDbox78.1	0.869373724352777	0.905236907730673	0.891981764548136	0.868181055222962	0.906676566337312	0.901520387007602	0.894108280254777	0.869547014987859	0.886633820006328
47	at_rRNA_5.8S	A	at_rRNA_5.8S-Am47/At1gCDbox6.1	at_rRNA_5.8S-Am47/At1gCDbox6.1	0.877794567786431	0.869879366675044	0.861840025292444	0.888894490094268	0.871421904169259	0.89605234928127	0.874283193647993	0.889307161423322	0.867348595551226
79	at_rRNA_5.8S	G	at_rRNA_5.8S-Gm79/At2gCDbox68.1	at_rRNA_5.8S-Gm79/At2gCDbox68.1	0.829076305220884	0.831777432021931	0.818457329264443	0.796270396270396	0.787210584343991	0.809885931558935	0.788477296487808	0.802065761046494	0.798375251056686
